# Supplementary material for: The Acceptability of Virtual Characters as Social Skills Trainers: Usability Study
Source: JMIR Hum Factors. 2022 Mar 29;9(1):e35358. doi: 10.2196/35358 (PMC9006137; doi:10.2196/35358)
Supplement: Multimedia Appendix 2 [file humanfactors_v9i1e35358_app2.zip]

Archive with 10 entries (9 files):
- Dataset/
- __MACOSX/._Dataset
- Dataset/dataset4.csv
- __MACOSX/Dataset/._dataset4.csv
- Dataset/dataset1.csv
- __MACOSX/Dataset/._dataset1.csv
- Dataset/dataset2.csv
- __MACOSX/Dataset/._dataset2.csv
- Dataset/dataset3.csv
- __MACOSX/Dataset/._dataset3.csv
