# Supplementary material for: The Acceptability of Virtual Characters as Social Skills Trainers: Usability Study
Source: JMIR Hum Factors. 2022 Mar 29;9(1):e35358. doi: 10.2196/35358 (PMC9006137; doi:10.2196/35358)
Supplement: Multimedia Appendix 2 [file humanfactors_v9i1e35358_app2.zip › Dataset/dataset4.csv]

あなたの年齢	あなたの性別	SRS	トレーナーとして受け入れることができる	話の聞き手として受け入れることができる	リアルだ	不気味だ	信頼できる	目が好みだ	顔が好みだ	髪が好みだ	声が好みだ	年齢が好みだ	服装が好みだ	好みだ	親しみやすい	トレーナーとして受け入れることができる	話の聞き手として受け入れることができる	リアルだ	不気味だ	信頼できる	目が好みだ	顔が好みだ	髪が好みだ	声が好みだ	年齢が好みだ	服装が好みだ	好みだ	親しみやすい	トレーナーとして受け入れることができる	話の聞き手として受け入れることができる	リアルだ	不気味だ	信頼できる	目が好みだ	顔が好みだ	髪が好みだ	声が好みだ	年齢が好みだ	服装が好みだ	好みだ	親しみやすい	トレーナーとして受け入れることができる	話の聞き手として受け入れることができる	リアルだ	不気味だ	信頼できる	目が好みだ	顔が好みだ	髪が好みだ
42	女性	101	3	2	2	3	3	2	3	2	3	3	3	3	4	4	2	3	3	4	3	2	3	3	3	4	3	3	4	2	3	3	4	3	3	3	2	3	4	3	3	4	3	3	4	3	2	4	3
41	女性	86	4	3	3	2	2	3	2	3	3	2	4	3	2	4	3	2	3	4	3	4	3	2	3	3	4	3	3	2	3	2	3	3	3	2	3	3	2	3	2	4	3	2	3	4	3	2	3
40	男性	92	1	1	1	5	1	1	1	1	1	1	1	1	1	1	1	1	5	1	1	1	1	1	1	1	1	1	1	1	1	5	1	1	1	1	1	1	1	1	1	1	1	1	1	1	1	1	1
31	女性	14	3	4	2	4	3	2	2	2	4	2	2	2	2	4	4	4	2	5	4	4	5	4	4	4	4	4	4	5	5	1	5	5	4	4	2	3	4	4	5	3	4	2	4	3	2	2	3
28	男性	83	3	3	2	3	3	5	4	4	2	4	4	3	3	3	3	3	2	3	4	5	5	3	4	4	3	4	2	3	2	3	2	4	4	3	4	3	5	3	3	4	3	3	2	3	4	4	5
44	男性	95	4	4	3	2	3	3	2	3	2	3	4	3	4	4	4	4	1	3	2	3	3	2	3	4	4	4	3	4	4	1	3	3	4	3	2	3	4	4	4	4	4	5	2	4	4	4	4
30	男性	38	2	2	3	4	2	2	2	2	2	2	2	3	2	4	4	3	2	4	4	3	3	4	3	3	4	5	4	4	4	2	3	4	3	4	3	3	4	3	4	2	2	3	4	3	3	2	3
37	男性	95	2	2	1	4	2	1	1	2	2	3	3	2	2	3	3	2	3	3	3	3	3	2	3	3	3	3	3	3	3	3	3	3	3	3	2	3	3	3	3	3	3	2	4	3	3	3	3
35	女性	55	3	3	2	3	2	2	1	1	2	3	2	2	3	4	3	3	3	2	1	1	1	1	3	2	1	2	2	2	2	3	3	1	1	1	1	2	1	1	2	4	3	3	2	2	2	1	2
34	男性	84	3	3	2	4	3	3	3	3	3	3	3	3	2	3	3	2	4	3	3	3	3	3	3	3	3	2	3	3	2	4	3	3	3	3	3	3	3	3	2	3	3	2	3	3	3	3	3
38	女性	68	4	5	2	2	5	3	4	4	2	4	4	4	4	5	5	2	2	4	4	4	4	2	4	4	4	5	5	5	4	1	5	4	5	5	2	4	4	5	5	4	4	4	4	4	3	3	4
30	男性	51	2	2	2	4	2	2	2	2	2	1	1	1	1	3	3	2	3	2	2	2	2	1	2	2	2	2	3	2	2	3	2	2	2	2	1	2	2	2	2	3	2	2	3	2	2	2	2
33	男性	72	2	2	1	5	2	2	2	2	2	2	2	2	1	2	2	3	3	2	2	2	2	2	2	2	2	3	3	3	3	2	3	4	3	3	3	3	3	3	3	2	2	4	4	3	2	2	3
47	女性	58	4	3	4	1	4	3	4	3	4	3	3	3	4	4	4	4	1	4	3	4	4	4	3	4	4	3	3	3	2	2	2	3	2	3	2	3	2	2	2	4	3	4	1	4	5	4	4
41	男性	88	2	3	1	3	3	2	3	3	3	3	3	3	2	2	3	2	2	3	2	3	2	3	3	3	2	2	2	3	2	3	2	3	2	2	3	3	3	2	2	2	3	2	4	2	2	2	2
51	女性	84	1	1	1	5	3	1	1	1	1	3	1	2	1	3	3	2	1	3	4	4	3	2	3	4	3	2	4	4	2	1	3	4	5	4	2	4	3	3	4	4	4	4	3	3	4	4	4
37	女性	111	1	1	1	5	1	1	1	1	1	1	1	1	2	1	1	1	2	1	1	1	1	1	2	1	1	2	1	1	1	5	1	2	2	2	1	3	2	1	2	1	1	3	2	2	2	2	2
46	男性	95	2	2	1	4	2	1	2	2	2	2	2	2	1	4	4	3	2	4	4	3	3	3	3	3	3	4	4	4	3	2	4	3	3	3	3	3	3	3	4	3	3	4	4	3	2	2	3
34	女性	120	2	4	2	5	3	3	3	3	2	3	3	3	3	4	4	4	3	3	3	3	3	2	4	3	3	4	4	4	4	1	3	3	3	3	2	4	3	3	4	4	4	5	1	3	2	2	3
32	男性	59	2	2	3	4	2	2	3	3	2	4	3	2	1	4	4	3	3	4	3	4	4	3	3	3	4	4	4	5	4	2	5	4	4	4	4	3	3	4	4	3	3	4	4	3	3	4	4
36	男性	54	2	2	1	5	1	1	2	2	1	3	2	2	2	3	3	2	3	3	2	3	3	1	3	3	3	3	4	4	3	2	4	3	3	3	1	3	3	4	4	3	3	3	4	2	2	2	3
62	男性	104	5	4	4	2	4	4	4	5	4	3	4	4	4	5	4	4	1	4	4	4	4	3	3	3	4	4	5	4	4	1	4	4	4	4	3	3	3	4	4	3	3	5	4	3	2	2	3
47	女性	49	2	2	1	5	3	1	1	2	2	3	3	2	2	3	3	2	3	3	2	3	3	3	4	3	3	2	3	3	3	3	4	3	2	3	3	3	3	3	3	4	3	4	4	3	2	2	3
49	女性	110	3	3	3	3	3	3	3	3	2	3	3	3	3	4	4	4	2	4	4	4	4	3	3	3	4	4	4	4	4	3	4	4	4	4	4	4	4	4	4	3	3	4	4	3	3	3	3
44	男性	56	2	2	3	5	2	1	1	1	1	1	1	1	1	3	3	2	2	3	2	2	2	1	3	3	3	3	4	5	3	1	4	3	3	3	2	3	4	3	4	2	3	4	3	3	2	2	2
44	男性	82	3	2	2	4	3	1	1	1	1	2	2	1	2	2	2	2	3	3	1	1	1	1	1	2	1	2	3	3	2	3	3	3	3	3	1	2	2	2	3	2	2	1	4	2	2	1	2
38	女性	25	2	2	1	5	2	1	2	3	3	3	3	2	2	3	4	4	3	3	2	3	4	3	3	4	3	3	3	4	3	3	3	2	3	4	3	3	4	3	3	3	3	4	3	3	2	3	4
43	男性	96	4	3	2	4	2	2	4	2	1	4	3	2	4	4	3	2	5	3	4	2	4	4	2	4	2	3	5	4	4	4	3	4	5	4	5	5	5	4	5	4	3	3	4	2	4	4	3
23	男性	90	5	5	1	1	5	3	3	3	1	3	3	3	5	5	5	3	1	3	3	3	3	3	3	3	3	3	3	3	3	1	3	3	3	3	1	3	3	3	3	3	3	3	4	3	3	3	3
43	女性	80	3	4	1	3	4	1	3	2	2	2	2	2	3	2	2	1	4	2	1	1	2	3	3	3	3	2	2	3	1	2	3	2	1	2	2	2	1	2	2	3	3	2	2	2	2	2	2
34	女性	115	5	4	5	2	5	4	5	5	5	4	5	5	5	5	5	5	2	5	5	5	4	4	4	5	5	5	5	5	5	2	5	5	4	5	5	5	5	5	5	5	5	5	1	4	5	5	5
44	男性	56	2	2	3	4	3	2	2	2	3	3	3	2	2	4	4	4	3	4	3	3	3	3	3	3	3	4	4	4	4	2	4	3	3	3	3	3	3	3	4	2	2	4	5	2	2	2	3
38	男性	92	3	4	4	3	3	4	3	3	3	2	2	2	3	2	3	2	4	3	3	4	3	3	3	2	3	2	3	3	2	3	4	3	3	2	3	2	2	3	2	3	4	3	2	3	4	4	3
40	女性	76	3	3	2	4	2	2	2	2	3	4	3	2	3	4	4	3	2	4	3	4	4	3	4	4	3	4	5	5	3	1	4	4	4	4	3	3	3	4	4	2	3	4	4	3	2	2	2
35	女性	88	2	3	1	4	3	3	3	2	3	4	4	3	1	3	2	1	4	3	3	3	3	4	4	4	3	1	2	2	2	4	3	3	3	3	4	4	4	3	2	3	2	1	4	3	3	3	3
34	男性	34	1	1	1	5	1	1	1	1	1	1	1	1	1	1	1	2	4	1	1	1	1	1	1	1	1	1	2	2	4	4	2	1	1	1	1	1	1	1	1	1	1	4	5	1	1	1	1
46	女性	35	4	3	1	1	3	3	3	4	3	3	4	3	2	4	3	2	3	3	4	3	4	2	3	4	3	3	4	4	3	2	4	4	3	4	2	3	4	3	3	3	2	3	5	2	2	2	3
34	女性	115	5	4	5	2	5	4	5	5	5	4	5	5	5	5	5	5	2	5	5	5	4	4	4	5	5	5	5	5	5	2	5	5	4	5	5	5	5	5	5	5	5	5	1	4	5	5	5
31	男性	99	3	3	1	4	3	2	3	3	2	3	3	2	2	3	3	2	3	3	3	3	3	2	3	3	3	3	3	3	3	2	3	3	3	3	2	3	3	3	3	3	3	5	4	3	2	3	3
29	女性	97	2	3	2	4	2	2	3	3	2	3	3	2	2	2	3	2	4	2	2	2	2	2	3	3	2	2	3	2	4	4	3	2	2	3	3	3	3	2	2	2	2	4	4	3	2	2	3
27	女性	52	2	2	2	4	2	2	2	3	2	1	1	2	2	2	2	3	3	2	3	2	1	2	4	2	2	2	2	2	4	4	3	3	2	1	1	3	2	2	2	2	2	2	4	3	3	1	1
52	女性	88	2	2	1	3	3	2	2	2	1	3	3	2	1	2	2	1	3	2	1	1	2	1	3	3	2	2	3	3	1	2	3	2	2	3	2	3	3	2	3	1	2	1	5	2	1	1	3
36	女性	71	4	4	4	1	4	3	3	3	3	3	3	5	5	2	2	3	3	3	3	1	1	1	2	1	2	3	2	1	2	3	3	3	2	2	1	1	1	2	2	2	2	2	2	2	2	1	1
55	男性	55	4	4	3	2	3	3	3	3	3	3	3	3	4	3	3	3	3	3	3	3	3	3	3	3	3	3	3	3	3	3	3	3	3	3	3	3	3	3	3	3	3	3	3	3	3	3	3
34	女性	96	4	4	2	2	4	4	4	2	2	3	2	4	4	4	4	2	2	4	4	4	2	2	2	2	4	4	4	4	2	2	4	4	4	2	2	2	2	4	4	2	2	4	4	2	2	2	2
43	男性	49	2	2	1	5	1	1	1	1	1	3	3	1	1	3	3	1	3	3	3	3	3	1	3	3	3	2	3	3	2	3	3	2	2	2	2	3	3	2	3	3	3	3	4	3	2	2	2
47	男性	50	1	1	2	5	1	1	1	1	1	3	1	1	1	2	2	2	4	1	2	2	2	1	3	2	2	2	2	2	2	4	2	2	2	2	2	3	2	2	2	2	2	2	4	1	1	1	2
47	女性	97	4	4	2	4	3	3	4	4	1	3	3	3	3	4	4	3	2	4	4	4	4	1	3	3	4	4	4	4	3	1	4	4	4	4	1	3	3	3	3	4	4	4	2	4	4	4	4
41	男性	46	1	2	1	4	2	1	1	2	1	2	2	2	1	2	2	1	2	3	2	2	2	1	2	2	2	1	2	2	1	4	2	1	1	2	1	2	2	2	1	2	2	4	4	2	2	2	2
39	男性	101	4	3	2	3	3	3	4	3	3	4	3	3	4	3	2	3	4	3	2	3	3	4	3	3	3	2	4	3	3	3	4	3	3	3	4	3	3	4	3	4	3	3	4	3	2	3	3
40	男性	124	2	2	1	2	3	2	2	1	2	2	4	2	2	4	4	4	1	3	2	3	3	3	3	2	2	3	3	3	3	1	3	3	4	3	3	3	3	3	3	2	2	2	2	3	2	2	2
49	男性	112	2	2	1	4	2	1	1	1	2	2	2	2	1	4	4	3	3	4	3	3	3	3	4	3	3	3	4	4	3	3	4	3	3	3	3	4	3	3	3	4	3	4	3	3	3	3	3
42	男性	41	2	2	1	4	1	1	1	2	1	1	1	1	1	2	2	2	3	2	2	2	3	2	2	2	2	2	2	2	2	3	2	2	2	3	2	3	2	2	2	2	2	3	3	2	2	2	3
40	男性	57	4	4	3	2	4	3	3	4	3	4	4	3	4	5	5	4	1	5	4	3	4	3	4	4	4	4	5	5	4	1	5	4	3	4	3	4	4	4	4	5	5	5	1	4	4	4	4
64	男性	42	3	3	2	3	3	1	3	3	2	3	3	3	2	4	4	3	1	4	3	4	4	4	3	3	4	4	4	4	4	1	4	3	4	4	4	3	3	4	4	4	4	4	1	4	3	4	4
44	女性	48	2	3	3	4	3	2	3	3	2	3	3	2	2	3	4	4	2	3	3	3	3	2	4	3	3	3	4	4	4	2	4	3	3	3	2	4	3	3	3	4	4	5	2	4	4	3	3
41	女性	64	3	3	1	4	3	3	3	4	4	4	4	4	3	4	4	4	2	4	4	4	3	3	3	4	4	4	4	4	3	3	3	4	4	4	4	4	4	4	4	4	4	4	4	3	2	2	3
30	女性	73	1	1	1	1	1	1	1	1	1	1	1	1	1	1	1	1	1	1	1	1	1	1	1	1	1	1	1	1	1	1	1	1	1	1	1	1	1	1	1	1	1	1	1	1	1	1	1
24	男性	52	5	4	3	1	4	3	4	3	4	3	5	4	3	4	3	4	2	4	3	3	3	4	2	3	4	3	3	4	3	3	2	3	2	3	2	2	3	2	2	5	4	5	1	5	4	5	4
45	女性	67	2	3	2	3	2	2	3	2	2	3	3	3	2	3	4	2	3	3	3	2	3	3	2	3	3	2	4	4	2	2	4	3	2	3	3	3	3	4	4	4	4	5	2	4	3	3	3
37	女性	42	2	3	2	5	2	1	2	1	1	3	3	1	2	3	3	2	2	3	3	2	2	2	3	3	3	3	2	2	4	3	3	2	2	2	1	3	3	2	3	2	2	4	4	2	2	2	3
46	男性	108	2	1	2	5	2	1	2	2	1	2	2	1	1	2	2	1	4	1	2	2	3	2	2	2	2	1	2	2	1	4	2	2	2	2	2	2	2	1	1	2	2	1	5	1	2	2	2
29	女性	55	4	4	4	3	4	3	3	4	3	3	3	4	4	4	4	4	3	4	3	3	4	3	3	4	4	4	4	4	4	3	5	3	4	4	3	4	4	4	4	3	3	3	4	3	2	3	3
40	男性	83	4	4	3	2	3	2	2	2	3	3	2	3	3	4	4	3	3	3	2	2	2	2	2	2	3	3	2	3	3	3	2	2	2	2	3	2	2	2	2	4	4	2	2	2	2	2	2
32	男性	71	1	1	2	4	1	1	1	3	3	3	2	3	1	1	1	2	4	2	1	2	3	3	3	3	3	2	2	2	2	4	2	2	2	3	3	3	3	3	2	2	2	2	4	2	3	2	3
33	男性	85	3	3	2	4	2	2	2	3	1	3	4	2	2	2	3	2	5	2	1	2	3	1	3	3	2	2	3	3	2	4	2	1	2	2	1	2	4	2	2	3	2	4	4	2	1	2	3
33	女性	57	2	4	1	3	2	1	1	4	3	4	4	1	3	2	2	1	4	2	4	3	4	1	4	4	2	1	3	2	2	2	3	2	2	3	1	3	4	2	3	3	4	4	5	3	2	2	3
37	女性	87	2	4	1	2	3	4	4	2	2	4	4	3	4	4	5	3	1	4	4	4	3	2	4	5	4	5	4	4	2	1	4	4	4	3	2	4	5	4	4	4	5	4	2	4	4	4	3
46	男性	85	2	3	3	4	2	2	1	1	2	1	3	1	3	3	2	3	3	4	2	1	1	1	1	2	1	2	2	2	3	3	4	3	2	1	2	1	1	1	2	3	3	4	2	4	3	2	2
33	女性	22	3	4	2	2	3	3	3	3	3	3	3	3	3	4	4	3	2	3	3	4	3	3	3	2	3	4	4	4	3	2	4	3	3	3	3	3	2	4	4	3	4	4	4	3	3	2	3
30	女性	140	4	4	4	5	3	3	3	3	2	3	3	3	3	4	4	4	3	3	3	3	3	3	3	4	3	3	4	4	4	3	4	3	3	3	4	3	4	3	4	3	3	5	5	3	2	1	3
46	男性	46	3	3	2	4	3	2	3	3	2	3	3	3	2	4	4	3	2	3	3	3	3	2	3	3	3	3	4	4	3	2	3	3	3	3	2	3	3	3	4	3	3	4	4	3	3	2	3
44	女性	72	5	4	4	3	3	3	2	3	2	3	4	4	3	4	4	3	5	3	2	3	4	1	3	3	2	2	4	4	3	3	3	2	4	4	2	3	3	3	2	3	3	3	5	2	2	2	4
42	女性	14	4	4	1	2	3	1	2	4	2	1	4	2	2	4	4	2	1	3	3	3	4	2	2	3	3	3	4	4	3	1	3	3	3	4	3	2	3	2	3	4	4	3	1	4	3	3	4
26	女性	79	3	2	1	5	2	1	1	2	1	3	3	2	1	3	2	1	1	2	1	1	2	1	3	3	1	1	3	2	2	2	2	1	1	3	1	3	3	2	2	3	3	3	2	2	1	2	3
36	女性	131	4	4	3	4	4	2	2	4	2	3	3	3	4	4	4	4	3	4	4	3	4	2	3	3	3	4	3	4	3	4	3	2	2	3	2	3	3	2	3	4	4	4	4	4	2	2	2
29	女性	35	2	2	2	4	3	3	3	3	1	3	3	3	2	3	2	2	4	2	2	3	3	2	3	3	2	2	3	3	2	4	3	3	3	3	2	3	3	2	2	2	2	4	5	3	3	2	3
29	女性	56	2	2	2	4	3	3	3	3	2	4	2	2	3	4	4	5	3	3	3	3	3	2	3	3	3	4	4	4	4	2	4	3	3	3	2	3	3	3	4	4	4	5	3	4	3	3	2
29	女性	146	2	2	4	4	2	1	2	2	2	2	2	2	2	2	2	4	3	3	2	2	2	2	3	3	2	2	2	2	4	3	2	2	2	2	2	3	2	2	2	2	2	5	4	2	2	2	2
34	女性	72	3	3	4	3	3	1	1	1	1	1	1	1	3	3	3	4	1	1	1	1	1	1	1	1	1	3	3	3	4	1	1	1	1	1	1	1	1	1	3	3	3	5	1	1	1	1	1
26	男性	84	3	3	4	4	3	2	3	3	3	3	4	3	3	3	4	3	2	3	4	3	3	4	3	3	3	4	3	4	3	3	2	3	4	3	3	3	4	3	3	3	4	3	3	4	5	4	4
38	女性	86	3	4	2	2	2	1	1	1	2	1	1	1	1	3	3	2	1	2	2	1	1	1	2	1	1	2	3	3	2	1	2	2	1	1	2	1	1	1	2	2	3	2	1	2	1	2	1
34	男性	105	2	1	1	5	1	2	1	1	1	1	1	1	1	4	3	4	5	1	2	1	1	1	1	1	2	3	4	2	4	3	3	2	2	1	1	1	1	2	3	3	3	2	4	2	1	2	2
32	男性	56	2	1	3	5	3	1	2	2	3	3	2	2	2	4	4	5	2	3	3	3	2	3	3	3	3	4	3	3	4	2	3	3	3	3	3	3	3	3	4	3	3	3	2	3	2	2	3
34	女性	46	1	1	1	4	2	2	2	1	2	2	3	1	1	3	3	3	2	3	2	2	2	2	3	2	3	3	2	3	3	4	3	3	2	2	2	3	3	3	4	4	4	4	2	4	4	3	2
21	その他	25	4	4	1	2	1	1	1	1	1	1	1	3	5	3	2	1	5	1	1	1	1	2	2	1	5	2	2	1	2	5	1	1	2	1	1	1	1	2	5	3	1	1	1	2	1	1	1
33	女性	116	5	3	5	1	5	3	3	4	5	3	5	4	5	5	4	4	1	5	4	4	4	3	4	3	2	4	5	3	5	2	5	4	3	2	5	4	5	4	4	4	4	5	1	5	4	3	4
40	男性	32	2	2	1	5	2	1	1	1	1	1	1	1	1	3	4	2	3	3	2	2	2	1	2	2	2	2	4	4	4	2	4	3	3	3	2	3	2	3	3	3	3	4	3	3	3	3	2
48	男性	92	4	4	3	2	3	4	4	4	2	2	3	4	3	4	4	2	2	3	4	4	4	1	2	3	3	2	4	4	2	2	3	4	4	4	2	2	3	3	2	4	4	3	2	3	4	3	3
40	女性	94	2	2	1	4	1	1	1	1	2	3	3	1	1	2	2	1	4	2	2	1	1	1	3	2	1	2	1	1	1	3	2	1	1	1	1	3	3	1	2	2	2	3	4	1	1	1	1
45	男性	83	3	3	2	4	3	2	2	2	2	2	2	2	2	3	3	3	3	3	2	2	3	2	3	3	2	2	3	3	3	3	3	3	2	3	2	3	3	2	3	3	3	3	3	3	3	2	3
47	女性	44	2	2	1	4	2	1	2	2	2	2	2	2	1	2	2	1	3	2	1	2	2	1	2	2	2	2	2	2	1	3	2	2	2	2	1	2	2	2	1	2	2	3	5	2	2	1	3
49	女性	64	3	3	1	2	3	3	3	3	1	3	3	2	2	3	3	3	2	2	3	3	3	2	3	3	3	3	3	4	3	3	3	3	3	3	2	3	3	3	3	2	2	2	2	3	2	2	1
29	男性	67	2	2	2	4	3	2	2	3	2	3	3	2	2	3	3	3	2	3	3	3	4	2	3	4	3	3	4	3	3	2	4	3	3	4	2	3	3	3	4	3	4	4	3	3	3	3	4
22	女性	96	3	3	4	5	2	1	3	4	1	5	3	3	3	4	3	5	1	3	2	4	5	1	5	4	4	5	4	3	4	1	3	3	5	4	1	5	2	3	4	2	2	5	5	2	1	3	4
45	女性	28	2	3	2	4	3	1	2	3	2	4	3	2	2	3	4	3	3	3	2	4	3	2	3	3	3	3	3	4	3	3	3	4	3	3	2	3	3	3	3	4	4	4	2	3	4	4	3
46	男性	41	2	3	1	3	3	1	2	2	1	3	4	1	2	3	3	2	3	3	2	2	4	2	3	4	3	3	4	3	2	2	3	4	3	4	3	4	4	3	3	4	4	3	3	3	4	4	4
43	男性	50	3	4	2	2	3	2	2	3	2	4	4	3	3	4	3	3	2	4	4	4	4	3	4	4	4	4	4	4	4	1	4	3	4	4	3	4	4	4	4	4	4	4	2	4	3	3	4
51	男性	110	2	2	1	3	2	3	3	3	2	2	2	2	2	3	3	2	2	2	2	2	2	2	2	2	2	3	3	3	2	2	2	2	2	2	2	2	2	2	2	3	3	3	2	2	2	2	2
34	男性	83	2	2	2	4	2	2	2	3	2	3	3	2	2	3	3	3	4	3	2	3	3	2	3	3	2	2	3	3	3	4	3	3	3	3	2	3	3	3	3	2	2	2	4	2	2	2	3
37	男性	69	3	3	1	4	2	2	4	3	1	3	3	2	3	3	4	2	3	3	3	4	3	1	3	3	3	2	3	4	3	2	3	3	4	3	1	3	3	3	2	3	4	2	3	3	3	4	3
36	女性	61	4	4	4	3	3	4	4	2	2	3	2	3	3	4	4	2	2	4	4	3	2	2	3	2	3	3	3	4	3	3	4	3	3	2	2	3	2	3	3	2	2	4	5	3	2	2	2
41	男性	27	4	4	2	2	3	3	3	3	2	3	3	3	3	4	4	2	2	3	3	3	3	2	3	3	3	3	4	4	3	2	3	3	3	3	2	3	3	3	3	4	4	3	2	3	3	3	3
32	女性	66	3	3	3	4	3	3	3	2	2	3	3	3	3	4	4	2	3	3	3	3	2	2	3	3	3	3	4	4	2	3	3	3	3	2	2	3	3	2	3	3	3	4	4	3	3	3	2
43	女性	28	3	4	3	2	3	3	3	2	3	3	3	2	3	3	2	4	4	2	2	2	3	2	2	2	2	2	4	3	4	2	4	3	3	4	4	3	4	3	4	5	5	4	2	5	5	5	5
54	女性	33	2	3	2	4	3	3	3	4	4	3	3	4	2	2	4	1	4	3	2	2	3	2	3	3	2	2	2	2	2	4	3	2	2	2	2	3	2	2	1	2	2	2	4	2	2	2	2
42	男性	8	4	5	2	3	4	2	2	2	3	4	3	3	3	5	5	2	1	4	4	4	4	5	4	4	4	4	5	5	2	1	4	4	4	4	4	5	4	4	4	5	5	2	1	5	5	5	5
42	男性	42	3	4	2	4	2	3	4	4	1	3	4	4	3	3	4	3	3	3	4	4	4	1	3	4	4	3	3	4	3	3	3	4	4	4	1	3	4	4	4	4	4	4	3	3	4	3	4
30	女性	95	2	3	1	5	2	3	4	4	1	3	4	3	1	3	4	3	2	3	3	3	4	2	3	4	3	3	4	4	4	2	3	3	3	4	2	3	4	3	4	3	4	3	5	3	1	2	3
35	女性	49	1	1	1	4	2	2	2	3	2	2	2	2	1	3	3	3	1	4	3	3	4	2	3	3	3	4	3	4	3	1	3	3	3	4	2	3	3	3	4	3	3	3	3	3	3	2	3
50	男性	57	3	4	2	2	3	4	5	5	2	3	4	4	4	4	4	3	2	4	4	5	5	2	3	4	4	4	5	5	4	1	5	5	5	5	3	4	5	5	5	5	5	4	2	4	4	5	5
44	男性	77	1	1	1	3	1	1	1	2	2	2	1	2	1	2	2	2	2	2	1	2	3	2	4	3	2	2	3	2	2	1	2	2	3	3	2	3	2	3	3	3	3	3	1	2	2	3	2
32	女性	79	3	3	1	4	2	1	1	3	1	1	1	1	2	2	2	2	4	2	1	1	2	1	1	1	1	2	2	2	1	4	2	1	1	2	1	1	1	1	1	2	2	1	4	1	1	1	2
49	男性	111	1	1	1	5	1	1	1	1	1	3	1	1	1	3	1	4	2	2	4	5	4	1	4	4	3	3	3	4	2	1	3	4	5	4	1	4	4	3	3	2	2	4	4	2	2	2	2
48	女性	32	5	5	4	2	3	3	3	3	2	3	3	3	3	5	5	4	1	3	4	4	3	2	3	3	3	3	5	5	4	2	3	4	3	3	2	3	4	3	3	4	4	5	4	3	2	2	3
53	男性	74	2	2	1	4	2	1	3	3	2	4	2	2	1	3	3	3	4	3	3	4	4	2	3	2	2	3	4	4	5	2	4	5	5	4	2	5	3	4	3	5	5	5	2	4	5	5	4
62	男性	90	2	2	1	3	2	2	2	2	1	2	3	1	2	2	2	1	3	2	2	2	2	1	2	2	1	2	2	2	1	3	2	2	2	2	1	2	2	1	2	2	2	2	3	2	2	2	2
29	男性	90	3	2	1	4	2	3	3	2	1	3	4	3	2	4	4	3	3	4	4	4	4	3	4	3	4	4	3	3	3	4	3	4	4	3	2	4	3	3	3	4	4	4	4	4	4	4	3
30	男性	22	2	2	1	5	1	1	1	1	1	1	1	1	1	4	5	4	3	3	3	3	3	2	4	4	3	3	4	4	4	3	3	3	3	3	3	3	3	3	4	4	4	5	2	4	4	4	5
30	女性	70	2	2	2	5	2	2	2	3	2	3	4	2	2	4	4	3	3	3	4	4	3	2	2	4	3	3	4	4	4	3	3	4	4	4	2	2	3	4	4	3	3	5	4	3	3	3	4
34	女性	117	3	2	1	4	2	2	2	3	1	1	3	2	4	4	4	4	3	3	3	2	2	1	3	2	3	4	4	4	4	2	2	4	3	2	2	2	2	3	4	3	4	5	4	2	3	3	2
27	女性	25	2	2	1	5	1	1	1	1	1	1	1	1	1	4	4	4	3	3	3	3	3	2	4	3	3	3	4	4	4	2	3	3	3	3	3	3	3	3	3	4	4	4	2	4	3	4	4
49	男性	70	2	3	2	4	3	2	2	2	2	3	2	2	2	3	2	2	4	3	2	2	2	2	2	2	2	2	3	3	3	3	3	2	2	3	2	2	2	2	3	3	3	3	3	3	2	2	2
39	男性	67	3	2	2	3	2	3	2	3	2	3	3	2	3	2	3	2	3	4	2	2	3	2	3	3	3	3	4	4	3	1	4	3	4	4	3	3	4	4	4	4	3	5	2	4	3	3	3
41	男性	134	1	2	2	5	1	3	3	3	2	3	3	3	1	2	2	2	4	2	3	3	4	2	3	3	3	2	2	2	2	3	2	3	3	4	2	3	3	3	2	2	2	3	3	2	3	3	4
36	男性	91	2	2	3	4	2	1	2	3	2	3	3	2	2	4	4	3	2	3	3	3	3	3	2	3	3	3	4	4	4	3	4	3	4	3	3	3	3	4	3	3	3	4	4	4	3	3	3
45	男性	45	1	2	1	2	1	1	2	1	2	2	3	1	1	3	3	2	1	2	2	3	4	3	3	2	2	2	4	3	3	1	3	4	3	4	3	3	4	3	3	2	1	2	4	2	2	1	4
55	男性	28	2	2	1	2	2	1	1	2	2	2	3	2	1	3	2	2	1	3	3	2	1	2	2	2	2	2	3	3	2	2	3	3	2	2	3	2	2	2	3	3	3	3	3	2	1	1	2
33	女性	55	2	2	1	4	3	2	1	1	1	3	2	1	1	3	3	3	3	3	1	1	1	2	3	1	1	3	2	2	4	2	3	3	2	1	3	3	1	2	3	3	4	4	4	3	1	1	1
25	女性	99	4	3	4	2	3	4	4	4	3	3	4	4	4	4	4	3	3	4	4	4	4	3	4	4	3	3	5	5	5	5	5	3	5	4	5	5	5	4	4	2	2	2	5	2	2	2	2
53	女性	96	4	4	5	2	5	4	5	4	4	5	4	5	4	5	4	5	2	4	4	3	5	5	4	5	4	4	4	5	4	2	4	3	4	4	4	4	4	4	4	4	3	5	2	4	3	4	3
56	男性	47	2	3	1	2	3	2	1	1	2	3	2	2	3	4	4	2	2	3	3	3	3	2	3	2	2	3	4	4	2	2	3	3	3	3	2	3	2	3	3	4	3	4	2	3	3	3	3
55	女性	61	1	2	1	3	1	1	1	1	1	2	2	1	1	3	3	2	1	3	3	3	4	2	3	3	3	3	4	4	3	1	4	4	4	4	1	3	3	4	4	3	3	4	2	3	3	3	3
33	女性	85	2	2	2	4	2	2	2	3	2	3	3	2	2	2	2	3	4	2	3	3	3	2	3	3	3	2	2	2	3	4	2	3	3	3	2	3	3	2	2	2	2	4	4	2	2	2	3
39	男性	67	3	2	2	3	2	3	2	3	2	3	3	2	3	2	3	2	3	4	2	2	3	2	3	3	3	3	4	4	3	1	4	3	4	4	3	3	4	4	4	4	3	5	2	4	3	3	3
46	女性	53	2	4	1	4	3	4	5	4	2	4	4	4	2	4	5	4	2	4	4	5	4	2	4	4	4	5	4	5	4	1	4	5	4	4	3	4	4	4	4	3	4	1	4	3	4	2	4
44	男性	95	4	4	3	2	3	3	2	3	2	3	4	3	4	4	4	4	1	3	2	3	3	2	3	4	4	4	3	4	4	1	3	3	4	3	2	3	4	4	4	4	4	5	2	4	4	4	4
45	女性	67	2	3	2	3	2	2	3	2	2	3	3	3	2	3	4	2	3	3	3	2	3	3	2	3	3	2	4	4	2	2	4	3	2	3	3	3	3	4	4	4	4	5	2	4	3	3	3
65	男性	93	1	1	1	4	3	2	2	3	2	2	3	3	2	2	2	2	3	3	3	3	3	2	3	3	2	2	2	2	2	2	3	2	3	3	2	3	3	3	3	4	4	4	3	3	3	3	3
40	女性	119	4	4	4	1	4	3	3	4	4	3	4	4	4	4	4	5	1	4	4	3	4	4	3	4	4	4	4	4	5	1	4	4	4	4	4	3	3	4	4	3	4	5	1	4	3	3	4
44	男性	13	3	4	3	3	4	4	4	3	4	4	4	4	3	3	2	3	4	2	2	2	2	2	1	2	2	1	3	3	4	3	2	3	3	2	3	2	3	3	2	4	3	2	2	4	3	4	3
21	女性	90	2	1	1	5	2	1	2	2	1	3	3	2	2	3	2	3	5	2	2	1	2	1	2	3	1	2	2	2	2	5	3	2	1	1	1	2	2	1	3	1	3	5	5	2	1	1	2
21	男性	88	3	3	4	4	3	2	2	2	3	4	3	3	2	4	3	4	3	3	3	3	3	3	3	3	3	3	4	3	4	3	3	3	3	3	3	3	3	2	3	3	2	4	4	2	3	3	3
27	女性	85	1	2	1	5	1	1	1	3	3	4	2	1	1	1	1	4	5	2	1	1	4	3	4	1	1	2	3	4	5	3	4	2	2	4	3	4	1	2	3	1	1	5	5	3	2	2	2
41	男性	64	2	2	2	4	2	2	2	3	2	3	3	2	2	3	3	3	3	3	3	3	3	3	3	3	3	3	4	4	4	2	4	4	3	3	3	3	3	3	4	3	3	4	3	4	3	3	3
59	男性	75	3	3	1	4	2	1	1	3	1	3	3	2	2	4	3	3	3	3	3	3	3	4	3	3	3	3	4	4	3	2	3	3	3	3	4	3	3	3	4	4	4	4	4	4	3	3	3
31	女性	85	3	2	2	3	2	1	2	2	3	4	3	3	3	4	4	2	1	3	3	4	3	3	4	3	4	4	4	4	3	1	4	4	4	3	4	4	3	4	4	3	4	4	4	3	2	3	3
58	男性	29	3	2	1	4	3	2	2	2	3	3	3	2	1	4	4	3	1	4	3	3	3	3	3	4	3	3	4	4	4	1	4	3	3	3	3	3	4	3	4	2	2	4	5	2	3	3	3
44	男性	74	1	1	1	5	1	1	1	1	1	1	3	1	1	3	3	2	4	2	3	3	3	1	3	3	1	1	3	3	2	4	2	3	3	3	1	3	3	1	1	2	3	1	5	2	3	3	3
59	男性	49	2	2	2	4	2	2	3	3	2	3	4	3	3	4	4	4	2	3	4	4	4	3	4	4	4	4	4	4	5	2	4	4	4	4	4	4	4	4	4	5	4	5	1	3	4	4	4
53	男性	47	2	2	3	4	2	2	2	2	2	3	3	2	2	3	3	3	1	3	3	3	3	3	3	3	3	3	3	3	3	1	3	3	3	3	3	3	3	3	3	3	3	3	1	3	3	3	3
28	男性	96	3	3	4	2	4	5	5	4	4	2	4	3	3	4	3	2	2	4	2	3	1	3	3	2	4	2	4	3	1	2	3	1	2	2	3	4	1	2	3	2	2	4	4	2	3	3	2
65	男性	64	2	3	1	4	3	1	2	3	2	3	3	1	2	5	4	2	1	3	4	4	3	2	3	3	4	4	4	5	3	1	3	4	4	3	3	3	4	4	4	2	3	3	4	2	3	2	3
46	男性	94	3	3	2	1	4	3	3	3	4	4	4	3	3	4	4	2	1	3	4	4	4	3	4	4	3	4	4	4	2	1	3	4	4	4	3	4	4	3	3	4	3	2	4	3	2	2	2
25	男性	68	4	3	3	4	3	3	3	3	1	4	3	3	3	4	4	3	3	3	3	3	3	1	3	3	3	3	4	4	4	3	3	3	3	3	1	3	3	3	3	3	3	4	4	3	3	3	3
58	女性	45	1	2	2	2	3	2	3	3	2	3	3	3	2	3	3	2	2	3	3	3	3	2	3	3	3	2	3	3	2	2	3	3	3	3	2	3	3	3	2	3	3	2	2	3	3	1	3
34	男性	95	1	1	1	4	1	1	1	1	1	1	1	1	1	3	3	2	4	3	2	2	1	1	1	1	1	1	3	3	3	4	2	1	1	1	1	1	1	1	1	2	2	2	5	1	1	1	1
44	女性	48	3	3	2	4	3	2	2	2	2	2	2	2	2	3	4	3	1	3	3	3	3	3	3	3	3	4	3	4	3	3	3	3	3	3	3	3	3	3	3	3	3	3	4	2	3	3	3
39	女性	76	2	2	2	4	2	1	2	4	2	4	4	2	2	3	3	4	2	2	3	4	5	2	4	4	3	4	3	3	3	4	4	1	3	4	2	4	4	3	3	3	4	4	3	3	2	3	5
49	女性	93	2	2	2	4	2	2	2	2	2	3	2	2	2	2	3	2	3	4	3	3	3	2	3	2	2	2	4	4	3	2	4	4	4	3	2	3	3	3	3	3	3	4	3	4	3	3	2
32	女性	64	5	5	4	1	3	3	3	3	4	5	4	3	4	5	5	4	1	4	4	4	3	3	5	3	4	4	5	5	3	3	4	3	4	3	3	4	4	3	4	5	5	4	4	3	3	3	3
21	女性	108	3	3	2	4	4	4	4	4	3	4	4	3	4	2	3	3	4	2	4	4	4	2	4	4	3	3	3	3	3	4	3	3	4	4	2	4	4	3	3	4	3	4	4	3	4	4	4
29	女性	106	1	4	3	5	3	2	3	4	2	2	2	3	3	4	4	4	3	4	2	2	4	4	3	4	4	3	4	4	4	3	4	3	3	4	4	3	4	3	4	4	4	5	5	3	3	3	4
22	女性	82	3	2	1	5	1	1	1	1	3	4	2	2	1	3	2	2	4	3	2	2	1	4	4	2	1	2	2	1	1	5	2	1	1	1	2	4	1	1	1	1	1	1	5	1	1	1	1
54	女性	40	2	2	1	1	3	1	1	2	1	3	3	2	3	4	4	3	2	3	2	2	2	1	3	3	3	2	4	4	3	3	3	3	3	4	2	3	3	3	2	4	4	4	3	3	3	2	2
31	男性	76	1	1	2	4	1	2	1	1	1	3	2	2	2	2	3	4	4	3	3	2	2	4	3	1	2	3	2	2	5	3	3	3	2	1	4	3	1	3	3	2	2	2	5	2	2	1	1
33	女性	90	1	1	1	5	1	1	1	3	1	3	3	1	1	3	3	3	4	3	3	3	3	2	3	3	3	2	3	3	3	4	3	3	3	3	3	3	3	3	2	4	4	4	3	4	4	3	3
48	男性	122	2	2	1	5	2	1	2	3	2	3	3	1	1	2	2	3	3	3	4	4	4	3	3	3	3	4	3	3	3	3	4	4	4	3	2	3	3	3	3	3	3	4	2	3	3	3	3
27	女性	59	1	1	1	5	1	1	1	1	1	2	1	1	1	1	1	1	5	1	1	2	2	1	2	1	1	1	2	2	1	4	1	1	2	2	1	2	1	1	1	2	2	2	4	1	1	2	2
33	女性	93	2	2	4	3	3	2	3	3	3	4	4	3	3	3	4	3	3	3	2	3	3	3	4	2	3	3	3	3	2	2	3	4	3	4	4	2	4	3	3	2	3	2	2	3	3	3	4
54	女性	58	3	3	1	2	2	1	1	1	1	1	1	1	1	4	4	2	1	3	2	2	2	1	1	1	1	1	3	3	2	3	2	3	3	2	1	1	1	1	2	2	1	2	4	1	1	1	1
35	女性	81	1	1	1	3	1	1	1	1	1	1	1	1	1	1	1	1	3	1	1	1	1	1	1	1	1	1	1	1	2	3	1	1	1	1	1	1	1	1	1	1	1	2	3	1	1	1	1
30	男性	115	3	2	1	5	2	2	1	2	1	2	3	1	2	4	3	3	2	3	4	3	3	2	2	3	2	3	3	4	3	3	2	3	2	4	3	2	3	2	4	3	4	4	3	3	2	3	4
52	女性	63	5	5	3	3	4	2	2	2	3	1	1	3	3	4	4	3	2	4	1	1	3	1	2	1	2	3	4	4	4	2	4	3	3	3	3	1	1	3	4	4	4	4	4	3	2	4	2
41	女性	97	2	2	3	4	2	3	3	3	1	3	3	2	1	2	2	3	3	2	3	3	3	2	3	2	2	2	2	2	3	3	2	3	3	3	2	3	3	2	2	2	2	3	4	2	2	2	3
32	女性	88	1	2	2	4	2	1	1	1	1	1	1	1	1	3	2	3	3	3	5	5	4	3	4	5	4	3	4	5	5	1	4	2	3	2	4	3	4	3	5	1	2	2	3	1	1	1	1
25	男性	64	2	2	2	4	3	2	5	4	1	3	2	3	2	5	5	4	2	4	3	5	4	2	2	3	4	4	3	3	3	2	4	5	2	2	2	2	4	5	4	5	4	4	1	5	5	5	3
53	女性	31	2	3	3	3	2	2	2	2	1	2	2	1	2	3	3	2	3	3	2	3	3	2	2	2	1	3	2	3	2	3	3	2	2	2	1	2	1	1	3	3	3	3	3	3	3	2	2
28	女性	96	2	2	1	2	2	3	1	2	2	3	2	1	3	4	2	4	3	3	2	4	2	2	3	3	2	2	4	4	5	2	4	2	4	4	3	4	3	3	2	3	3	2	2	1	4	3	2
35	男性	87	5	4	2	4	3	1	1	1	1	1	2	2	2	1	2	2	1	1	1	1	1	1	1	1	1	2	3	2	3	2	1	2	1	3	2	1	1	2	3	3	4	2	1	2	1	1	1
45	男性	135	2	3	1	4	3	1	1	1	1	3	3	1	1	4	4	2	2	4	3	3	3	2	3	3	4	4	4	4	3	3	4	4	4	4	3	3	3	4	4	3	3	4	4	3	3	2	3
43	男性	25	4	5	4	2	4	3	3	4	3	4	4	3	4	4	5	4	2	4	4	4	5	3	4	4	4	4	4	5	4	2	4	4	4	4	3	4	4	4	4	4	4	5	4	4	3	3	4
45	男性	71	3	4	3	4	3	2	2	3	2	3	1	2	3	3	4	4	4	3	3	2	4	3	3	4	3	3	4	4	4	3	3	4	4	4	3	3	4	3	3	3	3	3	4	3	2	2	4
29	男性	40	2	2	2	5	2	2	2	3	2	3	2	2	2	2	2	2	5	2	2	2	3	2	3	3	2	2	3	3	2	4	3	2	2	3	2	3	3	2	3	3	3	2	4	2	2	2	3
39	女性	102	3	3	1	3	3	2	2	2	1	3	3	2	3	3	3	1	3	3	3	3	3	2	3	3	3	3	3	3	1	3	3	3	3	3	3	3	3	3	3	3	3	4	4	3	3	3	3
46	女性	90	4	4	2	2	3	2	2	3	2	3	3	2	2	4	4	3	1	3	3	2	3	2	2	2	2	2	5	4	4	1	4	3	3	3	3	3	3	3	4	4	4	3	1	3	2	2	2
27	女性	64	2	2	2	4	3	3	3	3	3	3	3	2	3	2	2	2	4	3	3	3	3	3	3	3	3	3	3	3	2	3	3	3	3	3	3	3	3	3	3	2	2	4	5	2	2	2	2
37	男性	99	2	4	2	4	3	4	4	2	2	2	2	2	2	4	4	3	2	4	2	2	2	4	4	2	3	4	3	4	4	2	3	4	3	2	2	2	2	2	4	2	2	2	5	2	1	2	4
44	女性	56	3	2	2	2	2	1	3	3	2	2	3	3	2	3	3	3	2	2	2	3	3	2	3	3	3	3	3	3	3	2	3	3	3	3	2	2	3	3	3	3	3	4	3	3	3	3	3
46	女性	84	2	2	1	4	2	3	3	2	2	3	3	3	2	3	3	2	3	3	3	3	3	2	3	3	3	3	3	3	3	2	3	3	3	3	3	3	3	3	3	3	2	3	3	2	2	2	3
28	男性	59	2	3	2	3	3	4	4	5	3	3	3	4	3	4	4	3	2	3	3	4	4	3	3	3	4	4	4	4	4	1	3	4	3	5	4	3	3	4	4	3	3	4	4	2	2	2	4
40	男性	89	2	2	2	4	2	2	2	2	3	2	3	2	2	3	3	3	3	3	3	3	3	3	3	3	3	3	3	3	3	4	3	3	3	3	2	3	3	3	3	3	3	3	4	2	2	3	3
37	女性	32	2	3	3	4	3	2	2	3	2	3	2	3	2	3	3	3	3	3	2	2	3	2	3	3	3	2	3	3	4	3	3	2	2	3	2	3	3	2	2	3	3	4	4	3	2	3	3
36	女性	107	4	4	2	2	2	4	4	3	2	4	3	4	4	4	4	3	2	2	4	4	3	3	4	3	3	4	3	3	2	3	2	2	2	3	3	4	3	2	3	2	3	4	4	2	3	3	3
47	男性	111	2	2	3	4	2	1	3	4	2	3	2	2	2	3	2	3	2	3	4	3	5	2	3	3	3	3	4	4	3	1	4	3	2	5	2	3	4	3	3	5	5	4	1	4	3	3	4
54	女性	53	1	1	1	2	2	1	1	1	1	1	1	1	1	1	1	1	2	2	1	1	1	1	2	2	1	1	3	3	2	2	3	3	3	3	2	3	3	2	3	3	3	2	3	3	3	2	3
35	女性	84	4	3	4	3	3	3	4	4	3	3	3	3	3	4	4	4	2	4	3	3	3	3	3	3	3	3	4	4	3	1	3	3	3	4	3	3	3	3	3	5	5	5	4	3	3	3	3
60	男性	68	2	2	1	4	3	2	3	3	2	3	3	2	2	3	3	3	2	3	3	3	3	3	3	3	3	3	4	4	3	1	4	3	3	3	3	3	3	3	4	3	3	4	3	3	3	3	3
29	男性	22	1	1	3	5	1	1	1	4	1	2	2	2	1	2	2	3	4	1	1	2	3	1	3	4	2	2	3	2	4	3	2	2	3	3	1	3	3	3	1	1	1	4	5	1	1	1	3
45	男性	112	3	3	3	3	3	3	3	3	2	3	3	3	3	3	3	3	3	3	3	3	3	2	3	3	3	3	3	3	3	3	3	3	3	3	2	3	3	3	3	3	3	3	3	3	3	3	3
38	女性	46	2	4	2	4	3	2	3	4	3	4	4	3	3	4	4	2	3	3	3	4	4	3	4	4	4	4	4	4	2	3	4	3	4	4	3	4	4	4	3	3	3	2	4	3	2	2	4
40	女性	88	2	2	1	5	2	1	1	1	1	1	2	2	1	3	3	2	4	2	2	2	2	1	1	1	2	2	1	2	1	5	2	2	1	2	1	1	1	1	2	3	2	1	1	2	2	2	2
34	女性	98	2	2	2	2	4	3	3	3	2	3	3	4	2	3	2	4	3	3	3	3	4	3	4	3	4	4	3	4	3	2	2	3	3	3	4	3	3	3	3	4	3	3	3	2	4	4	3
32	男性	62	2	2	2	5	3	2	2	2	2	3	2	2	2	3	3	3	4	3	2	3	3	2	3	3	2	3	3	3	4	4	3	2	3	3	2	3	2	2	3	3	3	4	5	3	2	3	3
39	女性	45	4	4	3	2	3	3	2	2	3	2	2	3	3	3	4	2	2	3	2	2	2	3	2	2	2	3	3	4	2	2	3	2	2	2	3	2	2	2	3	2	2	2	4	2	2	2	2
30	男性	78	4	4	1	1	3	1	1	1	1	1	1	3	1	4	4	2	1	3	3	3	3	2	4	3	4	3	5	4	3	1	3	3	3	3	4	4	3	3	3	4	4	3	4	2	4	3	4
35	男性	44	3	3	2	3	3	4	3	3	2	3	4	3	3	4	4	3	2	3	4	4	3	2	3	4	3	4	4	4	4	2	3	4	4	3	3	3	4	3	4	3	3	2	4	3	2	2	3
46	男性	72	3	3	3	2	3	3	3	3	3	3	3	3	3	3	3	2	2	3	3	3	3	3	3	3	3	2	3	3	2	2	3	3	3	3	3	3	3	2	3	3	3	2	2	3	3	3	2
41	男性	95	2	1	3	5	2	3	3	3	1	2	4	3	2	2	4	3	4	3	3	4	3	3	2	3	3	3	4	3	3	3	2	3	4	3	2	3	3	2	3	2	3	4	3	2	3	2	3
32	女性	57	3	2	4	5	2	1	1	1	1	2	2	1	1	2	2	4	3	3	1	1	1	1	2	2	1	2	2	1	4	4	2	1	1	1	1	2	2	1	2	3	3	4	2	3	2	2	1
35	女性	95	2	2	1	2	2	2	3	5	2	3	4	4	2	3	3	3	1	4	4	4	5	2	3	4	4	4	4	4	4	1	5	4	4	5	2	3	4	4	4	4	4	5	1	5	4	4	5
47	女性	42	4	3	2	4	3	2	2	4	2	4	4	2	2	4	4	4	3	4	4	4	4	2	4	4	3	3	4	4	4	2	4	4	4	4	2	4	4	3	3	4	4	4	2	4	4	4	4
50	男性	59	2	2	1	5	3	1	1	2	2	2	1	2	1	3	3	1	2	3	3	2	2	3	2	2	2	2	3	3	2	2	3	2	2	2	2	2	2	2	1	3	3	2	4	3	2	2	2
29	女性	53	3	3	2	3	2	3	3	2	2	3	3	3	3	3	2	3	4	3	3	3	2	2	3	3	2	2	3	4	4	2	3	3	3	2	2	3	3	3	3	3	3	4	4	3	2	3	2
52	男性	52	2	2	2	4	2	1	1	2	2	3	2	2	2	2	2	2	4	2	2	2	2	2	3	2	2	2	2	2	2	4	2	2	2	2	2	3	2	2	2	3	2	3	2	3	2	3	2
29	女性	73	2	2	1	5	1	1	1	1	1	1	1	1	1	2	1	1	5	1	1	1	1	1	1	1	1	1	1	1	1	5	1	1	1	1	1	1	1	1	1	3	3	3	3	3	2	2	2
50	女性	62	1	1	1	5	1	1	1	3	1	1	3	1	1	2	1	4	4	1	1	1	3	1	3	3	2	2	5	5	4	2	4	4	4	4	1	3	4	3	3	3	3	5	5	2	1	1	2
33	男性	71	2	3	3	2	3	3	3	3	3	2	3	3	3	4	3	3	3	3	3	4	3	3	3	3	3	3	3	3	3	3	3	3	3	3	3	3	2	4	3	3	3	3	3	3	3	3	3
53	男性	45	1	1	1	5	1	1	2	2	1	1	1	1	1	4	4	4	2	3	3	3	3	2	3	3	3	2	4	4	3	2	2	3	3	3	2	2	3	2	2	4	4	3	3	1	1	1	3
45	男性	126	3	3	2	4	3	2	3	3	3	3	3	3	3	3	3	3	3	3	3	3	3	2	3	3	3	2	3	3	3	3	3	3	3	3	2	3	3	3	3	3	3	3	4	3	3	3	3
20	女性	57	3	2	1	2	3	3	4	3	3	3	3	3	3	3	2	2	2	2	3	3	3	3	3	3	3	3	4	4	4	3	3	3	3	3	3	4	4	3	4	2	2	4	4	3	3	3	4
38	男性	88	2	2	1	5	1	1	1	1	1	1	1	1	1	3	3	2	3	2	3	3	3	1	3	3	3	2	3	3	2	3	2	3	3	3	2	3	3	2	2	3	3	3	4	2	3	3	3
33	女性	49	3	3	4	4	3	3	3	4	3	4	4	3	3	4	4	4	2	4	3	3	4	3	4	4	4	4	4	4	5	2	4	4	4	4	4	4	4	4	5	3	5	5	3	3	3	3	3
37	女性	31	2	3	2	4	2	1	1	2	1	2	1	1	1	3	3	2	4	2	2	1	2	1	1	3	1	2	3	3	1	3	2	1	1	2	1	1	2	1	2	2	3	2	4	2	2	1	1
28	女性	98	1	2	3	4	2	1	1	1	2	1	1	1	1	3	3	2	3	2	1	1	1	1	1	1	1	3	3	3	3	1	3	1	2	2	2	1	1	1	3	4	2	4	3	4	1	1	1
43	男性	111	1	1	1	5	1	1	3	3	1	1	2	2	1	1	1	1	5	1	4	4	4	1	1	3	3	2	1	1	1	5	1	3	3	3	1	1	3	2	1	1	1	1	5	1	2	2	2
32	女性	114	3	4	4	4	2	3	3	2	2	4	2	4	4	4	3	3	4	2	2	2	2	1	3	4	2	4	4	3	3	3	3	2	2	2	2	2	4	3	2	4	4	3	2	3	3	2	4
56	男性	65	3	3	1	1	3	3	3	3	1	3	2	3	2	3	3	2	1	3	3	3	3	2	3	3	3	3	4	4	4	1	4	4	4	4	3	3	3	4	4	4	4	4	1	4	4	4	4
38	女性	81	4	4	1	4	2	1	1	1	2	1	2	1	3	4	3	1	3	3	2	1	1	1	1	1	1	3	3	4	1	3	3	3	2	1	1	1	1	1	4	4	4	3	3	2	2	1	1
45	女性	68	1	1	1	2	1	1	2	1	3	2	1	2	1	2	1	1	2	1	2	2	2	3	2	2	2	2	3	3	2	1	2	2	2	1	3	3	2	3	3	2	2	3	3	2	2	1	1
39	男性	53	4	4	3	1	5	4	3	4	4	3	5	4	4	4	3	3	2	4	3	4	3	4	3	5	5	4	3	3	4	1	4	3	4	3	5	4	3	3	4	2	3	3	2	4	3	2	4
51	女性	79	4	4	2	2	4	3	4	4	4	4	3	4	4	5	5	4	1	4	4	4	4	3	4	4	4	5	4	4	4	1	4	4	3	3	3	4	3	4	4	3	3	3	1	4	4	3	2
29	男性	6	2	3	2	4	3	2	2	4	2	4	4	3	2	4	4	4	2	4	4	4	4	2	4	4	4	4	4	4	5	1	4	4	4	4	2	4	4	4	4	3	3	3	4	3	2	2	4
28	女性	74	1	1	1	5	1	1	1	3	1	3	3	2	1	1	1	2	2	2	3	3	3	1	3	2	2	2	1	1	2	3	2	2	3	3	1	3	2	3	2	2	2	4	3	2	3	2	3
40	女性	94	1	1	4	4	2	1	1	1	3	1	1	1	1	2	2	2	4	2	1	1	1	3	1	1	1	1	2	2	4	4	1	1	1	1	3	1	1	1	1	1	1	5	5	1	1	1	1
37	女性	20	1	1	2	4	2	1	1	1	1	1	1	1	2	3	3	3	2	2	2	2	2	1	2	2	2	2	4	3	3	3	3	2	2	2	2	2	1	2	3	2	2	2	4	2	1	1	1
45	女性	50	3	2	1	3	3	3	3	3	3	3	3	3	2	3	3	1	3	3	3	3	3	3	3	3	3	3	3	3	1	3	3	3	3	3	3	3	3	3	3	3	3	1	3	3	3	3	3
66	男性	71	3	4	2	2	3	2	3	4	2	3	4	3	2	3	3	2	1	3	3	3	3	3	3	3	3	2	3	3	3	1	3	4	4	4	3	4	4	4	3	3	3	2	2	3	2	2	3
30	女性	92	1	1	2	5	1	1	1	1	1	2	2	1	1	1	1	1	5	1	1	1	1	2	1	1	1	1	2	1	3	5	2	2	2	2	2	2	2	2	2	3	2	4	5	3	2	3	2
36	女性	97	4	4	2	1	4	4	4	4	4	4	3	3	5	5	5	3	4	5	4	4	4	5	4	4	3	5	5	5	4	3	4	5	5	5	5	4	5	3	5	4	4	2	3	5	4	4	5
32	男性	111	2	2	1	4	3	2	1	2	1	2	3	2	2	3	2	3	4	2	1	2	2	1	2	3	2	2	4	3	4	3	3	2	2	3	2	4	2	3	3	3	3	5	4	3	4	3	3
46	男性	56	1	1	1	5	3	1	1	1	1	3	2	1	1	2	2	1	4	3	1	1	2	1	3	2	1	1	2	2	1	5	3	1	1	2	1	3	2	1	1	2	2	2	4	3	1	1	2
27	女性	96	1	3	4	3	2	3	1	1	1	3	1	1	4	2	4	4	5	2	4	1	4	1	3	2	1	4	4	4	3	3	4	1	2	1	1	1	2	1	1	1	3	1	1	3	2	1	1
32	女性	16	2	1	1	1	2	1	2	3	1	4	3	2	1	3	3	2	1	3	3	4	4	2	4	4	2	3	4	4	2	1	4	3	3	3	2	3	3	3	2	4	4	3	2	4	3	3	3
31	女性	102	4	2	3	3	4	2	1	2	3	2	2	2	2	2	3	3	3	2	3	3	3	2	4	3	3	4	2	3	4	3	3	3	2	3	3	4	3	3	3	2	4	3	2	2	3	4	2
38	男性	69	1	1	1	4	1	2	1	2	2	3	2	1	1	1	1	1	4	1	2	1	2	1	2	1	1	1	2	2	2	3	3	3	2	2	1	2	1	1	2	3	2	2	3	2	3	2	2
35	男性	130	3	3	2	2	3	3	3	3	3	3	3	3	2	3	3	2	2	3	3	3	3	2	3	3	3	3	3	3	4	3	3	4	3	3	3	3	4	3	4	3	4	3	4	3	3	2	3
38	男性	99	3	2	2	4	2	3	4	4	2	3	3	2	2	4	4	4	3	3	4	3	3	3	3	2	4	4	4	4	4	2	3	4	3	3	3	3	3	4	4	2	3	3	4	3	2	2	2
36	男性	130	3	3	2	4	3	2	2	3	2	3	4	3	2	3	3	2	4	3	2	2	3	2	3	4	3	3	3	3	2	4	3	2	2	3	2	3	4	3	3	2	2	1	5	2	2	1	3
49	男性	38	2	2	2	3	2	2	2	2	1	3	3	2	2	3	3	2	4	3	3	4	4	1	4	4	2	2	3	3	3	3	3	3	3	4	2	4	4	3	3	3	3	3	4	3	2	2	3
50	男性	62	1	1	1	4	1	1	1	1	1	2	1	1	1	3	3	3	2	2	2	2	2	1	2	3	2	2	3	3	3	3	2	2	3	2	1	2	3	2	2	3	3	4	3	2	2	3	3
36	女性	41	1	2	1	5	1	1	1	2	1	2	2	1	1	2	2	2	4	2	2	1	2	1	2	1	1	1	2	2	1	4	2	2	1	2	1	2	2	1	1	2	2	2	4	2	2	1	2
32	男性	94	3	3	4	5	3	3	3	3	3	2	2	2	1	3	2	3	2	3	3	2	3	2	3	2	2	3	3	3	2	2	3	2	4	2	3	3	2	3	2	3	3	3	1	2	5	4	3
56	女性	36	2	2	1	2	2	1	1	1	1	1	1	1	2	2	2	1	3	2	1	1	1	1	1	1	1	1	2	2	1	1	2	1	1	1	1	1	1	1	1	1	1	1	4	1	1	1	1
35	女性	36	1	1	1	5	1	1	1	1	1	3	2	1	1	1	1	2	4	2	1	1	1	1	3	2	1	1	2	2	2	4	2	2	2	2	2	3	2	1	1	1	1	1	5	1	1	1	1
37	女性	96	3	3	2	4	3	3	4	3	3	4	3	3	2	2	3	4	3	3	2	5	4	3	3	3	4	4	2	4	3	3	2	3	4	4	2	3	3	3	2	4	3	3	2	4	2	3	4
43	男性	69	1	2	1	4	1	1	1	1	1	3	1	1	1	4	4	1	1	4	3	3	2	1	3	2	2	3	4	4	1	1	4	3	3	2	1	3	2	2	3	3	3	1	3	4	3	2	1
36	男性	88	3	2	1	4	2	3	3	3	2	3	3	3	2	3	3	2	4	3	2	3	4	3	3	4	3	3	4	4	4	3	3	3	3	4	4	4	4	3	4	4	4	5	4	4	3	3	4
45	女性	59	1	1	1	4	1	1	1	1	1	1	1	1	1	2	2	2	3	2	1	1	1	1	1	1	1	2	3	3	2	3	2	1	1	1	1	1	1	1	2	3	3	3	2	2	2	2	1
31	女性	27	2	2	1	4	3	1	1	1	1	3	1	1	2	2	2	1	2	2	1	1	1	1	3	2	1	2	2	2	2	3	2	1	1	1	1	3	2	1	3	2	2	3	2	2	1	1	1
20	女性	134	1	1	1	5	1	1	1	1	1	1	1	1	1	3	3	3	3	2	2	2	1	1	1	1	1	2	3	3	3	3	2	2	1	1	1	1	1	1	2	3	3	4	3	2	2	1	1
32	男性	98	4	2	3	2	4	3	4	3	2	4	3	2	3	4	4	3	3	4	3	2	3	4	3	4	3	4	2	3	4	3	2	3	2	3	3	4	3	2	4	3	2	5	3	2	3	4	3
36	女性	39	2	2	1	4	1	1	1	1	2	4	3	4	2	2	2	2	4	3	2	3	4	3	3	3	3	2	4	4	4	3	3	3	3	3	3	3	3	4	4	4	4	4	2	4	4	4	4
56	男性	107	4	4	5	3	4	3	3	3	1	3	3	3	3	5	5	5	1	4	3	3	3	4	3	3	3	4	5	5	5	1	4	3	3	3	3	3	3	3	5	2	2	1	5	2	1	1	1
53	女性	18	2	4	3	4	3	3	3	3	1	3	4	3	3	2	4	3	3	3	3	3	3	2	3	3	3	3	2	4	3	3	3	3	3	3	2	4	3	3	3	3	4	4	3	3	3	3	3
41	男性	72	4	4	1	3	3	2	2	1	1	4	1	1	2	4	4	3	1	3	2	1	1	1	3	1	1	3	4	4	2	3	3	2	1	1	2	3	1	1	3	5	5	3	2	4	2	2	1
41	男性	143	3	3	2	4	3	3	2	4	3	3	2	2	2	2	3	2	4	2	2	2	4	2	1	3	2	2	2	3	2	4	3	2	2	3	2	1	3	2	2	1	2	2	5	2	1	2	3
35	女性	102	2	3	4	3	2	2	3	2	3	3	2	3	2	3	2	3	2	2	2	3	2	2	3	3	4	3	3	3	4	2	3	3	4	3	3	4	3	4	3	3	4	3	3	3	3	3	4
46	女性	33	4	4	3	3	3	3	3	3	3	3	3	3	3	4	4	3	2	3	4	4	4	3	3	3	4	4	4	4	3	3	3	4	4	4	2	3	3	3	3	4	4	3	4	3	2	2	3
49	男性	109	2	2	1	5	2	1	2	3	1	3	3	2	1	2	2	1	4	2	3	3	3	1	3	3	2	2	2	2	2	4	2	3	3	3	1	3	3	2	2	2	2	3	4	2	3	2	3
41	女性	54	4	4	4	4	4	2	4	3	3	3	3	3	4	4	4	3	3	4	3	3	3	4	3	3	3	3	4	5	3	3	5	3	3	3	3	3	3	3	3	5	5	3	2	4	4	4	3
26	女性	53	4	4	5	3	3	3	4	3	3	3	3	3	3	4	4	5	2	4	3	3	3	3	3	4	4	5	4	4	4	2	3	3	2	3	2	3	3	3	3	3	3	5	3	3	3	2	2
31	女性	83	4	4	1	3	1	4	3	2	1	3	2	4	1	3	4	3	3	1	3	3	2	1	3	2	3	1	4	4	1	4	1	3	3	2	1	3	2	3	2	3	4	3	4	1	2	3	3
38	男性	98	1	1	1	5	1	1	1	1	1	1	1	1	1	2	2	1	4	1	1	1	1	1	1	1	1	1	2	2	1	3	1	1	1	1	1	1	1	1	1	1	1	1	5	1	1	1	1
54	女性	26	2	2	2	3	3	3	3	3	3	3	3	3	3	3	3	3	3	3	4	3	3	3	3	3	3	4	3	3	2	3	3	3	3	3	3	3	3	3	4	3	3	2	4	2	2	2	3
31	女性	46	5	4	3	1	4	4	4	5	2	4	5	4	4	5	4	5	1	5	3	5	5	2	5	4	4	5	4	4	5	2	5	4	5	4	2	5	4	4	4	3	4	4	4	3	3	3	4
36	女性	91	3	3	2	3	4	3	3	4	4	3	3	2	3	3	2	4	3	3	3	2	3	3	2	4	3	2	2	3	3	4	4	3	3	3	3	4	3	4	4	4	3	3	4	4	3	4	3
62	男性	60	1	3	1	4	1	1	2	3	3	4	5	2	1	2	3	2	4	2	3	4	4	3	4	5	2	2	2	3	2	3	3	3	4	4	2	4	5	3	2	3	3	3	4	3	2	2	4
34	女性	72	2	2	1	4	2	1	1	1	1	3	2	1	2	4	3	3	3	3	3	3	2	2	2	2	2	4	3	3	3	3	3	2	2	2	2	3	2	2	3	3	3	3	3	3	3	3	3
42	女性	104	3	3	2	4	3	2	3	2	4	4	3	3	2	3	3	2	4	3	3	2	2	2	4	3	2	2	2	3	2	3	2	2	2	3	1	3	3	2	2	1	2	2	5	2	2	1	1
40	男性	54	4	4	1	2	3	2	2	2	2	2	2	2	3	4	4	2	2	3	2	2	2	2	2	2	2	3	4	4	3	2	3	2	2	2	2	2	2	2	3	4	4	2	4	3	2	1	2
41	男性	81	4	4	1	1	1	1	1	1	1	1	1	1	2	4	4	3	1	3	1	1	1	1	1	1	1	2	5	5	3	1	4	1	1	1	1	1	2	3	4	4	4	3	3	3	2	1	1
38	女性	80	2	1	1	5	1	1	1	2	1	2	3	1	2	2	2	1	2	2	1	1	3	1	1	3	1	2	3	3	2	2	2	1	1	3	1	2	3	1	3	2	2	3	1	1	1	1	3
31	女性	119	1	3	3	5	1	3	4	5	1	4	1	1	1	1	2	1	5	1	1	1	5	1	3	4	1	1	1	2	1	5	1	1	1	5	1	3	5	1	1	1	2	1	5	1	2	2	5
39	女性	51	2	2	1	3	2	2	3	4	1	3	2	3	2	3	4	3	4	3	2	2	4	2	3	3	3	4	4	4	3	2	3	3	3	4	3	3	3	3	4	4	4	4	4	4	4	3	3
49	女性	105	2	3	2	4	4	3	3	3	4	3	3	3	3	2	4	2	3	4	3	3	3	4	3	3	3	3	3	4	3	2	4	3	3	3	4	3	3	3	3	4	4	4	2	4	4	3	3
32	女性	96	3	2	3	3	3	4	3	2	3	3	3	3	4	3	3	3	4	3	3	2	2	3	3	4	3	4	2	4	3	2	3	3	2	3	3	4	3	3	4	4	2	4	3	2	3	3	2
33	男性	30	2	2	1	4	2	3	3	3	2	3	3	2	2	2	3	2	2	2	3	3	3	2	3	3	2	2	3	3	3	2	2	3	3	3	2	3	3	2	3	3	3	3	3	3	3	3	3
31	女性	70	3	3	3	4	2	2	2	3	4	3	2	2	2	2	2	2	4	2	1	2	3	4	3	3	2	2	2	2	4	4	2	1	2	3	4	3	3	1	1	2	2	4	5	2	1	1	3
43	女性	114	2	1	1	4	1	2	2	2	1	2	3	2	1	2	2	1	2	2	2	3	2	1	3	3	2	2	3	3	2	2	3	2	3	3	1	3	3	4	4	2	2	2	4	2	2	2	3
29	男性	40	2	2	2	5	2	2	2	3	2	3	2	2	2	2	2	2	5	2	2	2	3	2	3	3	2	2	3	3	2	4	3	2	2	3	2	3	3	2	3	3	3	2	4	2	2	2	3
35	女性	31	4	4	2	3	3	2	3	3	3	3	3	3	3	4	4	3	2	3	3	3	3	3	3	3	3	3	4	4	3	3	3	3	3	3	3	3	3	3	4	5	5	4	2	4	4	4	3
36	男性	40	2	2	1	4	3	2	2	2	2	1	2	2	2	3	3	3	4	3	2	2	2	1	2	3	2	2	3	4	3	2	4	2	2	3	2	2	3	2	3	2	2	3	4	3	2	2	2
39	女性	25	4	4	1	4	2	2	4	4	2	4	4	4	4	4	4	2	3	4	4	4	4	3	4	4	4	4	4	4	2	3	4	3	3	3	2	3	4	4	4	4	4	2	4	4	3	3	4
32	女性	86	4	5	2	3	4	3	3	4	3	4	4	3	4	3	3	2	4	3	2	3	4	3	4	4	3	4	5	5	4	2	4	4	4	5	3	4	4	3	5	2	2	3	5	2	2	2	4
46	男性	100	2	2	1	5	3	2	3	3	2	3	3	2	1	2	2	1	5	3	2	3	3	2	3	3	2	1	2	2	1	5	3	2	3	3	2	3	3	2	1	3	2	3	5	3	3	3	3
46	男性	36	3	3	2	4	3	2	2	2	2	2	2	2	2	3	3	2	3	3	3	3	3	2	3	3	2	2	3	3	3	3	3	3	3	3	2	3	3	2	2	3	3	3	2	3	3	3	3
33	女性	15	2	2	2	4	3	2	2	2	2	3	2	2	2	2	2	2	3	2	2	2	2	2	3	2	2	2	2	2	2	3	2	2	2	2	2	3	2	2	2	2	2	3	4	2	2	2	2
29	男性	55	1	1	2	4	2	1	2	1	2	3	2	2	2	2	2	2	4	2	1	2	2	2	3	2	2	2	3	3	3	3	3	2	2	3	2	2	2	3	2	2	2	4	5	1	1	2	2
46	男性	66	1	2	1	4	2	2	2	2	1	3	3	2	1	3	3	3	3	3	4	4	3	3	3	3	3	3	4	4	3	2	4	3	3	3	3	3	3	3	3	4	4	4	2	4	4	4	3
42	男性	109	3	3	1	4	3	1	1	1	3	3	2	1	2	3	3	2	2	2	2	1	1	2	3	3	2	2	3	3	2	2	2	3	2	2	2	2	2	2	2	2	3	2	4	2	2	2	1
39	男性	119	3	4	2	4	3	2	3	4	1	3	3	2	3	4	3	3	4	3	3	2	3	2	3	2	2	3	4	4	4	3	3	4	3	2	2	2	2	2	3	4	4	4	4	3	2	2	2
52	女性	20	2	3	1	3	3	3	3	3	2	3	3	3	3	3	3	2	3	3	3	3	3	2	3	3	3	3	3	3	2	2	3	3	3	3	2	3	3	3	3	3	3	3	2	3	3	3	3
28	女性	96	2	2	1	2	2	3	1	2	2	3	2	1	3	4	2	4	3	3	2	4	2	2	3	3	2	2	4	4	5	2	4	2	4	4	3	4	3	3	2	3	3	2	2	1	4	3	2
53	男性	55	3	3	2	4	3	2	2	2	2	2	3	1	2	3	3	2	3	3	2	2	2	2	2	2	1	2	3	3	2	3	3	2	2	2	2	2	2	1	2	3	3	2	2	3	2	2	2
33	女性	61	1	2	1	3	1	1	2	2	1	3	3	2	1	1	2	1	2	2	2	2	3	1	2	2	2	2	3	3	2	3	2	2	2	2	1	2	2	2	3	3	3	3	4	3	2	2	3
[truncated: 31 more columns]
