# Supplementary material for: The Acceptability of Virtual Characters as Social Skills Trainers: Usability Study
Source: JMIR Hum Factors. 2022 Mar 29;9(1):e35358. doi: 10.2196/35358 (PMC9006137; doi:10.2196/35358)
Supplement: Multimedia Appendix 2 [file humanfactors_v9i1e35358_app2.zip › Dataset/dataset1.csv]

タイムスタンプ	あなたのクラウドワークス ユーザID（ユーザーIDとは、クラウドワークスサイトの公開プロフィールページURL （https://crowdworks.jp/public/employers/xxxxxxxx）の末尾にある、クラウドワークスサイトの会員ごとに割り当てられた数字「xxxxxxxx」となります。）	あなたの年齢	あなたの性別	1 ひとりでいるよりもだれかと一緒にいるときの方がはるかに居心地が悪い	2 わたしの表情は、自分の本当の気持ちについて誤解をまねいてしまう	3 人付き合いに自信がある	4 ストレスがかかると融通がきかず杓子定規な行動パターンをとるので、人から変だと思われる	5 人が自分を利用しようとしていることに気づかない	6 人と一緒にいるよりひとりでいる方が好きだ	7 たいていの場合、人の気持ちがわかる	8 わたしの行動は、変わっているとか変だと人に思われる	9 自分の身のまわりの世話を人に頼り過ぎている	10 物事を文字通りに受け取りすぎるので、会話の意図を一部誤解してしまう	11 自分に自信がある	12 自分の気持ちを人に伝えることができる	13 人と交互にやりとりするのが苦手だ（例えば、会話のやりとりについていけないなど）	14 手や足をバランスよく使う運動が苦手だ	15 人が口調や表情を変えれば、たいていの場合、それに気づき、その理由がわかる	16 人と視線を合わせない、あるいは、視線の合わせ方が変わっていると言われる	17 何か不公平なことがあれば、わたしにはわかる	18 一生懸命がんばっても、なかなか友だちを作れない	19 会話をしているとき、自分の考えをうまく伝えられずいらいらする	20 ある種の感覚に対するわたしの興味のもち方は、普通あまりみられないものだ（例えば、匂いのかぎ方やものの味方が独特であるなど）	21 状況的に望ましいときには、人の動作や表情をまねることができる	22 うまく人付き合いができる	23 勧められるか強いられないかぎり、団体行動や社交行事には参加しない	24 いつもの決まったやり方を変えるのが人よりも苦手だ	25 周囲から浮いていたり、周囲と「波長が合わない」ことを気にしていない	26 人が悲しんでいると慰める	27 人とのやりとりを自分から始めようとはしない	28 同じことを何度も繰り返し考えたり話したりする	29 人から変わっているとか変だと思われている	30 いろいろなことが自分のまわりで同時進行している場面では、とまどってしまう	31 一つのことを考え始めると、それにとらわれて他のことを考えられない	32 身体を清潔にしている	33 いくら礼儀を心がけても、人付き合いがうまくいかない	34 自分と親しくしようとしてくる人を避ける	35 日常会話の流れにうまくのれない	36 家族とうまくやっていけない	37 家族以外の人とうまくやっていけない	38 相手の気分の変化（例えば、友人が楽しい気分から悲しい気分に変わったときなど）に合わせた行動がとれる	39 興味をもつ話題が少なすぎるとか、その話題に夢中になりすぎだと思われている	40 想像力が豊かだ	41 自分が何の目的もなく次々とやることを変えているように思えることがある	42 ある種の音や手触り、匂いを気にしすぎる	43 雑談（人とのくだけた会話）が楽しい	44 たいていの人より因果関係（出来事の原因が何であるか）を理解するのが苦手だ	45 まわりの人が注意を向けているものに興味をもつ	46 わたしの表情は真剣すぎると人に思われている
2020/11/27 2:15:44 午後 GMT+9	3592021	31	女性	2	1	4	1	4	3	1	3	1	3	3	4	1	4	2	1	1	1	2	4	3	4	3	4	4	4	1	3	3	2	3	3	1	1	1	1	1	4	4	4	4	3	4	2	4	3
2020/11/27 2:16:25 午後 GMT+9	215893	26	女性	3	1	1	2	3	3	1	2	4	3	1	1	2	4	1	1	1	2	3	1	3	1	3	4	1	3	2	4	4	4	3	3	2	1	4	1	2	2	4	1	2	1	1	4	1	1
2020/11/27 2:17:09 午後 GMT+9	1966800	43	女性	4	1	1	1	2	1	1	3	1	4	1	4	3	4	1	1	2	4	1	1	2	1	4	4	1	3	4	4	3	4	4	2	4	1	2	4	4	3	2	3	2	1	2	2	2	2
2020/11/27 2:17:12 午後 GMT+9	769122	41	女性	3	3	1	2	2	4	1	2	3	2	1	2	4	4	2	4	2	3	4	1	1	1	4	3	1	2	4	3	1	3	2	3	3	3	3	1	3	2	2	1	2	2	2	3	2	2
2020/11/27 2:17:14 午後 GMT+9	1791041	37	男性	2	3	2	2	1	3	2	2	2	1	1	1	2	2	2	1	3	2	2	2	2	2	4	2	3	2	3	2	2	2	1	3	2	3	2	2	2	3	2	2	2	1	3	1	2	2
2020/11/27 2:17:15 午後 GMT+9	1103016	48	男性	4	3	2	3	2	4	2	3	2	2	1	2	3	3	3	3	3	3	3	3	2	3	1	2	3	3	2	2	2	2	2	3	3	3	3	3	3	2	2	3	3	3	2	2	3	3
2020/11/27 2:17:22 午後 GMT+9	太陽光です。	28	女性	3	4	3	4	3	4	3	4	3	4	3	4	3	4	3	4	3	4	3	4	3	4	3	4	3	4	3	4	3	4	3	4	3	4	3	4	3	4	3	4	3	4	3	4	3	4
2020/11/27 2:17:23 午後 GMT+9	1984041	36	男性	4	2	1	2	2	4	2	2	1	2	1	2	3	3	2	2	2	3	3	1	2	1	2	2	2	3	2	2	3	2	2	3	3	2	3	4	4	2	2	1	2	3	2	2	2	3
2020/11/27 2:18:02 午後 GMT+9	201371	49	男性	3	3	2	3	3	4	3	3	2	3	1	2	2	2	2	3	2	2	3	3	2	2	3	3	3	2	3	3	3	3	3	3	3	3	3	2	2	2	2	3	3	3	3	3	3	2
2020/11/27 2:18:10 午後 GMT+9	992473	33	男性	3	1	1	1	1	3	3	1	1	1	1	3	3	1	3	3	3	3	2	1	3	1	4	2	2	3	2	1	1	2	3	3	3	1	3	1	4	3	1	3	1	1	1	1	3	1
2020/11/27 2:18:49 午後 GMT+9	3538501	31	女性	1	1	3	1	1	1	3	1	1	1	2	4	1	1	3	1	3	1	1	1	3	3	1	1	1	4	1	1	1	1	1	4	1	1	1	1	1	3	1	4	1	1	4	3	3	1
2020/11/27 2:19:00 午後 GMT+9	1034994	44	男性	3	2	1	1	2	4	3	1	1	2	1	2	1	2	3	1	3	3	2	1	3	2	4	2	2	3	3	2	1	2	2	4	2	2	1	2	2	3	1	3	1	2	2	2	3	1
2020/11/27 2:19:09 午後 GMT+9	2258721	42	女性	4	3	1	3	2	4	4	2	3	4	1	2	4	4	3	3	4	4	3	4	3	1	4	4	1	4	4	4	3	4	4	2	4	3	4	2	4	2	3	3	2	4	1	4	2	3
2020/11/27 2:19:11 午後 GMT+9	2779575	40	男性	2	1	1	2	2	3	2	2	2	2	1	1	1	1	1	2	2	3	3	3	1	1	2	2	1	1	3	3	2	2	3	3	3	2	2	1	1	1	2	2	2	1	1	2	1	1
2020/11/27 2:19:11 午後 GMT+9	1751777	34	男性	3	3	2	2	2	3	3	3	2	2	3	2	3	2	3	2	3	3	3	2	2	2	3	2	3	3	3	2	3	2	2	3	3	2	3	2	3	3	2	3	2	2	2	2	2	2
2020/11/27 2:19:22 午後 GMT+9	2347545	44	男性	3	1	3	1	2	4	3	3	2	2	1	2	2	1	3	1	3	3	2	2	2	2	4	3	3	3	4	2	3	3	3	4	3	4	2	2	2	3	2	3	2	3	3	1	2	1
2020/11/27 2:19:42 午後 GMT+9	276409	47	男性	4	4	1	2	3	4	2	1	4	3	1	2	4	2	2	1	3	4	3	1	2	1	4	3	1	2	3	2	1	3	4	2	4	3	3	3	4	2	1	2	1	2	2	3	2	1
2020/11/27 2:19:42 午後 GMT+9	3287528	37	男性	2	3	2	1	1	2	2	1	1	1	3	3	2	1	2	3	1	1	2	1	3	3	1	1	2	2	1	3	1	2	2	3	1	1	2	1	1	2	2	3	3	4	4	1	2	2
2020/11/27 2:19:53 午後 GMT+9	4021049	33	女性	2	3	2	3	2	3	2	2	3	2	2	3	2	3	2	3	2	3	2	2	3	2	3	2	3	3	2	2	3	2	3	3	2	2	3	2	3	2	2	2	3	3	2	2	3	2
2020/11/27 2:19:56 午後 GMT+9	138525	46	男性	3	2	2	1	2	4	2	2	2	2	2	2	3	3	2	1	3	3	3	1	2	2	4	3	4	1	3	4	2	3	4	2	3	3	2	2	4	3	2	1	2	2	2	3	2	1
2020/11/27 2:19:59 午後 GMT+9	297683	44	男性	3	2	2	2	2	3	2	2	2	2	3	3	2	2	2	2	3	3	2	2	3	2	3	3	2	3	2	3	2	3	3	4	3	2	2	2	2	3	2	2	3	2	2	2	2	3
2020/11/27 2:20:06 午後 GMT+9	3997668	26	女性	1	2	1	1	2	1	2	1	1	1	2	2	1	4	2	1	1	1	1	1	1	3	3	3	3	3	2	2	1	3	4	4	1	1	1	1	1	1	1	2	1	1	4	4	1	1
2020/11/27 2:20:15 午後 GMT+9	3164669	30	女性	2	3	1	1	2	2	2	1	2	2	1	1	2	3	2	1	2	2	2	2	3	1	4	3	1	1	1	2	1	2	1	4	2	2	2	1	2	3	2	2	1	2	2	1	2	1
2020/11/27 2:20:32 午後 GMT+9	3799221	59	男性	2	2	2	2	2	2	2	1	3	3	2	3	2	2	3	1	2	1	2	2	2	3	3	4	2	3	2	2	2	2	3	3	2	2	2	1	2	3	3	2	1	2	3	2	3	2
2020/11/27 2:20:57 午後 GMT+9	1023645	27	男性	3	2	1	2	2	4	4	1	3	2	1	2	2	1	4	2	4	2	2	2	2	1	3	4	1	4	3	3	1	3	3	4	2	2	2	2	2	4	2	1	2	1	4	2	3	1
2020/11/27 2:21:06 午後 GMT+9	3790555	28	女性	3	4	1	4	1	4	3	4	2	4	1	1	4	2	3	2	4	1	3	4	4	2	4	3	1	4	4	4	4	3	4	2	3	4	3	1	3	3	3	4	4	4	4	1	3	4
2020/11/27 2:21:13 午後 GMT+9	KT53	34	女性	2	4	4	3	3	4	3	4	2	4	2	2	3	4	2	1	1	1	2	1	2	4	2	4	1	4	1	2	4	2	4	4	2	2	1	1	1	1	3	4	2	2	3	2	4	3
2020/11/27 2:21:13 午後 GMT+9	1050467	42	男性	4	4	2	4	2	4	2	4	2	2	1	2	3	1	2	3	3	3	2	2	2	2	4	2	2	3	3	1	3	2	2	4	3	3	2	3	3	2	2	3	2	3	2	3	2	2
2020/11/27 2:21:15 午後 GMT+9	381034	35	女性	3	2	2	2	2	3	3	3	2	2	2	3	1	3	3	1	2	2	2	3	3	3	3	2	3	3	2	3	3	2	2	3	2	2	2	2	2	3	2	3	2	3	3	2	2	2
2020/11/27 2:21:25 午後 GMT+9	3828894	38	男性	4	3	3	2	1	4	3	2	2	2	2	3	2	1	3	3	3	2	2	3	2	2	3	3	3	4	2	1	1	2	2	2	2	3	2	2	2	3	2	3	3	2	2	3	2	1
2020/11/27 2:21:30 午後 GMT+9	1042481	34	女性	1	4	1	4	3	1	3	4	1	4	1	2	4	2	3	4	3	4	4	3	1	1	2	4	1	3	2	4	4	3	4	4	4	2	3	1	4	1	1	4	2	4	2	4	1	1
2020/11/27 2:21:43 午後 GMT+9	1926873	44	女性	2	2	3	2	3	2	3	2	2	2	2	3	2	2	2	1	2	1	2	1	2	4	2	3	2	4	3	3	2	2	3	3	1	1	2	2	2	3	3	2	2	2	4	2	3	2
2020/11/27 2:21:54 午後 GMT+9	1916814	39	女性	3	2	2	2	1	2	3	3	2	1	1	4	1	1	3	1	3	1	2	2	2	3	3	2	1	3	2	3	3	2	3	2	2	1	1	1	2	3	1	4	2	2	3	2	3	1
2020/11/27 2:21:56 午後 GMT+9	1923464	41	女性	3	2	1	2	3	4	2	2	1	3	2	3	2	1	3	3	3	1	2	1	3	3	4	2	2	2	3	3	2	3	2	4	2	2	2	1	2	3	3	1	1	2	3	2	2	2
2020/11/27 2:21:57 午後 GMT+9	148287	42	女性	2	1	2	1	2	3	3	1	2	2	3	3	2	3	3	1	3	1	2	1	3	3	2	2	2	4	2	1	1	2	2	3	1	1	1	1	2	3	1	3	1	1	2	2	3	1
2020/11/27 2:22:00 午後 GMT+9	2933739	53	女性	2	1	3	1	1	3	3	1	1	2	2	4	1	1	4	1	4	1	1	1	4	3	3	2	2	3	2	1	1	3	2	4	1	1	1	1	1	4	1	2	1	1	3	2	3	1
2020/11/27 2:22:02 午後 GMT+9	2159548	39	男性	2	1	2	1	2	3	1	1	3	2	1	1	2	1	1	1	2	2	2	1	2	2	3	3	2	2	2	2	1	3	4	3	1	1	1	1	1	2	1	2	2	2	3	1	2	1
2020/11/27 2:22:07 午後 GMT+9	1003653	33	女性	2	1	2	2	2	3	2	1	2	2	1	3	2	2	3	1	3	3	2	1	3	2	4	3	1	2	3	1	1	2	2	4	3	3	2	1	2	3	2	4	2	2	2	3	3	2
2020/11/27 2:22:10 午後 GMT+9	907080	43	女性	2	2	2	2	2	2	3	2	2	2	2	3	2	3	3	2	3	2	2	2	3	2	2	3	2	3	3	2	2	3	3	3	2	2	2	2	2	3	2	2	2	1	2	2	3	1
2020/11/27 2:22:12 午後 GMT+9	3270191	33	男性	2	1	3	2	1	2	3	2	2	2	2	3	1	1	3	1	3	2	2	2	3	3	2	2	2	3	1	2	1	2	2	3	1	1	2	1	2	3	2	3	2	2	4	2	3	2
2020/11/27 2:22:14 午後 GMT+9	2400066	38	女性	1	1	2	1	1	2	3	1	1	1	1	3	1	1	3	1	3	1	1	1	3	3	1	1	1	3	2	1	1	2	1	4	1	1	1	1	1	3	1	3	1	1	3	1	3	1
2020/11/27 2:22:21 午後 GMT+9	266202	51	男性	2	1	1	1	2	2	1	2	2	2	1	2	3	2	2	2	2	3	2	1	1	2	3	3	2	2	3	3	1	3	3	3	3	2	3	2	3	2	2	1	1	3	1	3	2	2
2020/11/27 2:22:25 午後 GMT+9	1439109	43	女性	4	4	1	4	1	4	3	4	1	3	2	1	3	4	3	3	3	4	4	2	2	1	4	2	3	2	3	2	3	2	1	4	4	2	2	1	3	2	2	4	2	3	2	1	2	3
2020/11/27 2:22:27 午後 GMT+9	1167092	48	女性	3	3	2	3	3	3	2	3	3	3	2	3	3	3	2	4	2	2	2	2	2	2	3	3	2	2	3	3	3	3	3	3	2	2	3	2	2	2	2	2	3	3	2	2	2	2
2020/11/27 2:22:36 午後 GMT+9	1558844	31	女性	2	3	2	2	3	3	2	3	2	2	2	3	2	2	2	3	2	2	2	3	2	2	3	3	2	2	3	2	3	3	2	3	2	2	2	2	3	2	2	3	2	3	2	2	3	2
2020/11/27 2:22:45 午後 GMT+9	2382066	43	女性	1	1	4	1	1	2	3	1	2	1	3	4	1	1	3	1	4	1	1	1	1	4	1	1	1	3	1	1	1	1	1	4	1	1	1	1	1	4	2	3	2	2	4	2	3	2
2020/11/27 2:22:52 午後 GMT+9	2565868	29	女性	2	1	2	1	1	3	3	1	1	1	2	3	1	1	3	1	2	3	2	1	3	3	4	2	3	3	2	2	1	1	1	4	2	1	1	1	1	4	1	4	1	1	3	2	2	1
2020/11/27 2:23:05 午後 GMT+9	3741477	23	男性	4	1	1	1	1	4	1	1	1	1	1	1	4	1	1	4	1	4	1	1	1	1	4	4	4	1	4	1	1	4	1	4	4	1	4	1	4	1	1	1	1	1	1	1	1	1
2020/11/27 2:23:06 午後 GMT+9	3329995	40	男性	2	3	2	2	3	3	2	2	2	2	2	2	2	2	3	3	3	3	3	2	3	3	3	2	2	2	2	2	2	2	2	2	2	3	3	3	3	2	2	2	2	2	2	2	3	2
2020/11/27 2:23:14 午後 GMT+9	3693076	32	男性	4	3	1	2	2	4	1	4	4	4	1	2	4	4	2	2	3	4	4	3	2	1	4	4	2	1	4	1	4	4	4	4	4	3	4	4	3	3	3	2	3	1	3	4	2	2
2020/11/27 2:23:15 午後 GMT+9	3973246	30	女性	3	4	1	4	4	4	1	4	3	3	1	1	4	4	1	4	1	2	4	1	1	1	4	4	1	2	4	4	4	3	3	3	3	1	4	2	4	1	4	2	1	1	1	4	1	1
2020/11/27 2:23:15 午後 GMT+9	839571	39	女性	3	4	1	3	1	4	3	3	1	1	3	2	2	4	4	2	3	3	3	3	3	2	4	3	3	2	3	1	4	2	2	3	3	2	3	2	3	3	3	3	3	1	2	1	2	2
2020/11/27 2:23:19 午後 GMT+9	3938139	40	女性	2	2	2	1	1	3	2	1	2	1	1	2	1	2	3	1	2	1	2	1	3	2	1	2	1	3	1	1	1	2	1	3	1	1	1	2	1	3	1	2	1	1	4	1	2	1
2020/11/27 2:23:32 午後 GMT+9	1275641	30	女性	2	2	1	1	1	4	1	1	1	1	2	3	2	4	2	1	4	2	2	1	1	1	4	2	4	3	3	1	2	1	1	4	2	4	2	2	2	2	1	3	1	1	1	1	1	1
2020/11/27 2:23:32 午後 GMT+9	2106307	47	女性	2	1	1	2	2	4	4	1	1	1	1	3	1	1	4	1	4	3	1	1	4	2	2	1	2	4	1	1	1	1	3	4	3	1	1	1	3	3	1	4	1	1	4	1	4	3
2020/11/27 2:23:43 午後 GMT+9	3842543	44	男性	2	2	1	3	3	2	2	2	4	3	1	1	3	2	3	4	3	4	3	1	1	1	3	4	1	4	3	3	2	4	4	2	3	1	4	3	3	2	3	3	1	2	2	2	1	3
2020/11/27 2:23:44 午後 GMT+9	4032121	29	男性	4	3	2	4	1	4	2	3	3	4	4	2	4	4	4	4	4	3	4	4	2	1	4	2	3	1	4	1	3	4	3	2	4	4	4	3	4	2	4	4	4	3	2	3	3	1
2020/11/27 2:23:46 午後 GMT+9	3193959	40	女性	3	1	1	2	2	2	2	1	2	2	1	3	1	2	2	1	3	2	2	1	3	2	3	3	2	3	3	2	1	3	3	4	2	2	1	2	2	3	2	3	1	1	2	2	3	1
2020/11/27 2:23:48 午後 GMT+9	hrtkrok9	28	女性	1	1	2	1	1	2	4	4	1	1	2	3	1	1	4	1	4	2	2	2	4	3	3	3	2	4	2	2	4	2	1	4	1	1	1	1	1	4	2	4	2	2	4	2	2	2
2020/11/27 2:23:48 午後 GMT+9	1729730	28	男性	4	2	1	3	2	4	2	2	2	2	1	1	4	4	3	3	3	3	3	1	2	1	3	4	1	2	4	2	2	3	3	3	4	2	3	2	4	2	2	2	2	3	2	2	3	2
2020/11/27 2:23:50 午後 GMT+9	733149	48	男性	4	3	1	3	3	4	2	4	3	3	1	1	3	2	3	4	3	3	2	2	3	1	4	3	2	2	4	2	3	3	3	3	4	3	3	4	4	2	2	2	2	2	2	2	2	1
2020/11/27 2:24:05 午後 GMT+9	603644	32	男性	3	2	1	1	1	4	3	1	2	1	1	3	2	1	3	2	3	1	1	1	1	2	4	2	2	2	3	2	1	1	2	4	1	2	1	1	1	3	1	1	2	3	1	1	1	1
2020/11/27 2:24:06 午後 GMT+9	3225118	36	男性	2	2	2	2	1	3	3	2	1	1	1	3	2	1	3	2	3	3	2	3	3	3	2	3	1	3	1	2	2	2	3	3	1	1	1	1	1	3	2	2	2	3	2	1	2	2
2020/11/27 2:24:10 午後 GMT+9	741515	41	女性	1	1	2	1	1	2	2	1	1	2	2	3	2	1	2	1	1	1	3	1	1	2	1	1	1	2	2	2	1	4	2	3	1	1	2	1	1	2	1	2	1	1	2	1	1	2
2020/11/27 2:24:14 午後 GMT+9	1587608	61	男性	2	2	3	1	2	2	3	2	2	2	3	3	2	3	3	2	3	2	2	2	2	3	2	1	2	4	2	2	1	1	1	2	1	1	1	1	1	3	1	3	1	1	3	1	3	1
2020/11/27 2:24:16 午後 GMT+9	3923259	34	男性	1	2	2	1	2	3	2	3	2	4	2	2	3	3	3	2	3	3	3	2	2	2	2	3	2	3	2	2	2	3	3	2	2	2	2	1	2	2	2	2	3	2	2	3	3	3
2020/11/27 2:24:26 午後 GMT+9	275026	45	男性	4	3	2	2	2	4	2	2	2	2	2	2	3	2	2	2	2	2	2	2	2	2	4	2	2	2	3	3	2	2	2	2	2	2	2	2	2	2	2	2	2	2	2	2	2	2
2020/11/27 2:24:33 午後 GMT+9	3613350	35	女性	2	3	2	2	2	3	3	2	2	4	2	2	1	2	3	1	3	1	2	2	2	3	1	2	1	4	2	2	1	3	2	4	2	1	1	1	1	3	2	3	2	2	3	2	3	4
2020/11/27 2:24:47 午後 GMT+9	2253552	38	男性	2	1	2	1	2	3	2	1	1	2	2	2	1	1	3	1	2	2	2	1	2	2	3	1	2	2	2	1	1	2	1	4	2	1	1	2	2	3	1	2	1	1	2	2	3	1
2020/11/27 2:24:53 午後 GMT+9	3749983	40	男性	2	1	2	1	1	2	2	1	3	1	1	2	1	1	3	1	2	2	1	1	3	2	1	2	1	3	1	2	2	1	1	2	1	1	1	1	1	3	1	2	1	1	3	2	3	1
2020/11/27 2:25:00 午後 GMT+9	3366361	53	男性	3	1	2	1	1	2	3	2	1	2	3	3	3	2	4	1	3	2	2	1	3	2	3	2	2	2	2	1	2	1	1	4	1	1	2	1	2	3	2	2	1	2	3	1	2	1
2020/11/27 2:25:03 午後 GMT+9	917386	28	女性	3	2	1	3	2	3	2	3	3	3	2	2	3	2	3	2	2	2	3	2	3	2	4	3	3	2	4	2	2	3	3	3	2	3	3	1	3	3	3	2	3	1	2	2	2	2
2020/11/27 2:25:05 午後 GMT+9	1049868	23	男性	3	3	2	1	1	3	3	2	2	2	3	3	1	1	3	3	3	1	1	2	3	3	2	2	3	3	2	3	2	1	1	3	2	3	3	3	2	3	3	3	2	1	3	1	1	3
2020/11/27 2:25:10 午後 GMT+9	1907686	62	男性	3	3	1	3	1	4	2	3	1	3	1	2	3	3	3	1	3	3	3	2	1	2	4	3	1	3	3	3	3	4	4	2	3	2	2	1	1	3	2	1	2	1	3	2	3	3
2020/11/27 2:25:12 午後 GMT+9	2780523	59	男性	4	1	2	1	1	2	2	1	1	1	4	4	1	1	4	1	4	1	1	1	4	4	2	1	1	4	1	4	1	1	2	4	1	1	1	1	1	4	1	4	1	4	4	1	4	1
2020/11/27 2:25:21 午後 GMT+9	652959	31	女性	3	3	2	2	2	3	2	2	1	2	2	2	2	2	3	1	3	2	2	2	3	3	2	2	2	2	2	3	1	2	2	4	2	2	2	1	2	3	2	2	1	1	2	2	3	2
2020/11/27 2:25:22 午後 GMT+9	2227987	32	男性	2	1	2	1	1	3	2	2	1	1	2	3	1	1	3	1	3	1	1	1	3	3	2	2	2	3	2	1	2	2	1	4	1	1	1	1	1	3	1	2	1	1	3	1	2	1
2020/11/27 2:25:32 午後 GMT+9	3718093	46	女性	4	3	1	1	1	4	2	2	1	3	1	3	2	4	3	1	2	3	2	1	1	2	4	4	2	2	4	2	2	2	4	4	4	3	3	1	3	3	2	1	1	4	1	1	1	2
2020/11/27 2:25:41 午後 GMT+9	2127955	52	女性	2	1	2	1	2	4	3	2	1	2	1	3	2	1	3	1	4	2	3	1	4	4	3	1	1	4	3	3	2	1	2	4	1	1	1	3	2	3	1	2	3	1	4	1	3	1
2020/11/27 2:25:50 午後 GMT+9	natsumitomitsuki	29	女性	2	1	1	2	3	2	2	3	4	4	1	1	4	4	2	4	2	3	2	1	2	1	4	4	3	4	3	2	3	3	3	4	2	1	2	1	3	2	2	3	3	1	4	4	4	1
2020/11/27 2:26:01 午後 GMT+9	2677151	39	男性	2	1	2	2	1	3	3	1	1	1	2	3	2	1	3	1	3	2	1	1	2	3	2	1	1	2	1	1	1	2	1	3	2	2	1	1	2	3	1	3	1	1	2	1	2	1
2020/11/27 2:26:17 午後 GMT+9	2174660	37	女性	2	1	2	2	1	2	2	1	1	1	1	2	1	1	3	1	2	1	1	1	2	2	1	2	1	3	2	1	1	1	1	4	1	1	1	1	1	2	1	2	1	1	4	1	1	1
2020/11/27 2:26:18 午後 GMT+9	152370	34	男性	4	3	1	3	2	4	3	2	2	3	2	2	3	2	3	3	3	3	3	3	3	2	2	4	3	2	4	3	2	3	2	2	3	2	3	2	3	3	3	2	2	3	2	3	2	3
2020/11/27 2:26:22 午後 GMT+9	816611	41	女性	2	2	2	2	2	2	1	2	1	2	2	2	2	3	2	4	2	3	2	2	1	2	3	2	1	2	2	1	2	3	2	4	2	2	2	1	2	4	1	3	2	1	2	1	2	1
2020/11/27 2:26:32 午後 GMT+9	3700270	47	女性	4	4	1	4	2	4	1	4	4	4	1	2	4	4	1	4	2	4	4	3	1	1	4	4	3	3	4	4	4	4	3	3	4	3	4	3	4	1	4	4	2	3	1	4	1	4
2020/11/27 2:26:37 午後 GMT+9	3880631	26	女性	2	2	1	2	2	4	4	1	2	2	1	1	2	2	4	3	3	3	3	2	2	1	4	3	2	2	3	1	2	3	3	4	3	3	3	1	4	3	3	2	3	3	2	2	4	2
2020/11/27 2:26:43 午後 GMT+9	2817983	25	女性	1	1	2	1	3	2	1	3	2	3	1	2	2	2	3	1	1	4	2	2	1	3	2	2	1	3	2	2	4	2	1	4	2	1	1	1	1	4	1	1	1	1	4	3	4	1
2020/11/27 2:26:44 午後 GMT+9	4003488	39	女性	2	2	2	2	2	3	2	2	2	3	1	2	3	3	2	2	2	2	3	2	2	2	4	2	3	3	2	3	2	2	3	3	2	2	2	3	3	2	2	2	2	2	2	2	2	2
2020/11/27 2:26:47 午後 GMT+9	1080069	59	男性	3	1	2	1	2	3	2	2	1	2	2	3	1	2	3	2	3	1	2	2	1	3	4	2	2	3	3	1	2	1	1	4	1	2	1	1	1	3	2	3	2	2	2	1	3	1
2020/11/27 2:26:48 午後 GMT+9	3990161	35	女性	2	1	2	2	2	3	4	2	1	4	1	2	4	1	4	1	4	1	1	3	3	3	2	4	2	4	2	3	2	4	3	4	2	1	2	1	1	4	3	4	1	4	3	2	3	2
2020/11/27 2:26:53 午後 GMT+9	1345685	38	男性	2	2	1	3	2	3	2	3	1	2	2	2	3	3	2	1	2	3	3	2	2	2	3	3	2	3	2	3	3	3	3	3	3	2	2	2	2	3	2	2	2	2	3	3	3	2
2020/11/27 2:27:00 午後 GMT+9	508329	36	女性	1	3	1	2	2	4	2	2	1	1	1	1	4	1	3	1	3	4	3	1	3	1	3	3	1	4	3	1	1	3	3	4	3	3	2	2	3	4	1	1	2	1	1	2	3	1
2020/11/27 2:27:05 午後 GMT+9	3588605	34	女性	1	2	2	2	2	4	2	2	1	3	1	2	2	2	2	1	3	2	3	1	3	2	4	2	3	3	2	3	2	2	2	4	2	2	2	2	2	2	2	2	2	2	3	2	2	2
2020/11/27 2:27:09 午後 GMT+9	3737986	30	男性	2	1	2	1	1	3	2	2	1	1	2	2	1	2	3	1	2	2	2	2	2	3	2	2	2	2	3	2	1	2	1	3	2	1	2	1	1	2	1	2	1	1	1	1	2	1
2020/11/27 2:27:13 午後 GMT+9	1390482	36	女性	3	3	1	3	3	3	1	1	3	3	1	2	3	2	3	2	2	2	3	1	2	2	3	3	2	3	2	2	2	3	3	3	3	2	2	1	2	3	2	2	2	3	3	2	3	3
2020/11/27 2:27:15 午後 GMT+9	2795901	36	女性	3	2	1	1	1	4	1	2	2	1	2	3	3	2	2	1	3	2	3	1	3	2	3	2	3	3	4	2	2	1	2	3	3	2	2	1	3	3	2	1	2	1	2	1	2	3
2020/11/27 2:27:15 午後 GMT+9	1176794	54	男性	2	2	4	1	1	2	4	1	1	2	4	4	1	1	4	1	4	2	1	1	4	3	2	1	3	3	1	1	2	1	1	4	1	1	1	1	2	3	1	4	1	1	3	1	3	1
2020/11/27 2:27:20 午後 GMT+9	1119495	34	女性	2	2	3	1	2	2	3	1	2	2	2	2	1	1	2	1	2	1	1	1	1	3	3	2	2	3	2	1	1	2	1	4	2	1	1	1	1	3	1	2	1	1	2	1	2	1
2020/11/27 2:27:26 午後 GMT+9	2173230	35	男性	1	1	2	1	1	3	3	1	1	1	2	3	1	1	3	1	3	1	1	1	2	3	2	1	3	2	2	1	1	1	1	3	1	1	1	1	1	3	1	2	1	1	3	1	2	1
2020/11/27 2:27:31 午後 GMT+9	yama_8333	60	男性	1	2	3	2	1	1	3	1	2	3	4	3	1	1	3	1	3	1	2	2	2	3	2	2	1	4	2	3	1	2	2	4	2	2	1	1	1	3	2	4	3	1	3	2	3	2
2020/11/27 2:27:33 午後 GMT+9	2287582	43	男性	4	3	1	3	3	4	2	3	3	3	2	2	4	3	2	3	2	3	2	2	1	1	4	3	3	1	3	3	3	3	3	3	3	2	4	1	4	2	3	2	2	2	2	2	2	3
2020/11/27 2:27:33 午後 GMT+9	494309	32	男性	2	1	1	1	1	4	2	1	1	1	1	2	3	4	2	2	1	3	1	1	2	1	4	1	3	1	2	1	1	1	2	2	1	2	2	1	1	2	1	1	1	2	1	2	1	1
2020/11/27 2:27:38 午後 GMT+9	1997500	51	女性	4	3	1	2	1	4	2	2	1	2	1	2	1	2	2	1	2	2	2	2	3	2	3	2	2	4	2	3	2	2	2	3	2	2	1	1	2	3	2	2	1	1	2	2	2	1
2020/11/27 2:27:46 午後 GMT+9	19891007	31	女性	2	1	2	1	1	3	3	2	1	1	2	2	2	1	4	1	3	2	1	2	2	3	3	3	2	4	2	2	1	2	2	4	2	1	1	1	1	4	1	3	2	1	3	1	3	1
2020/11/27 2:27:47 午後 GMT+9	1557673	34	女性	2	3	2	2	2	3	2	3	2	3	2	2	3	2	2	3	2	2	3	3	2	2	2	3	2	2	2	3	2	2	3	2	2	3	2	3	2	2	2	3	3	2	3	3	2	3
2020/11/27 2:27:49 午後 GMT+9	3953475	29	女性	2	3	2	3	2	2	2	3	2	2	3	2	2	3	2	2	3	3	2	3	2	3	3	3	3	2	3	3	2	2	3	3	2	2	2	3	3	3	2	3	2	3	2	3	3	3
2020/11/27 2:27:51 午後 GMT+9	3859447	42	男性	2	3	3	2	2	3	3	3	1	1	2	2	2	2	3	2	3	2	3	1	2	3	2	2	2	3	3	3	3	2	2	3	2	2	2	2	2	3	2	3	2	2	3	2	3	3
2020/11/27 2:27:58 午後 GMT+9	2839119	28	女性	2	1	2	1	1	3	3	1	1	1	2	3	1	4	4	1	3	1	1	1	4	3	3	2	1	3	2	2	1	3	1	4	1	1	1	1	1	4	1	4	2	3	4	2	2	1
2020/11/27 2:28:00 午後 GMT+9	1653418	45	女性	2	2	3	2	2	2	3	2	2	2	3	3	2	1	2	1	3	2	2	2	3	4	2	2	2	3	2	2	2	2	2	4	2	2	2	2	1	3	2	2	2	2	3	2	2	2
2020/11/27 2:28:01 午後 GMT+9	2559314	36	男性	2	2	1	2	2	3	1	2	1	2	1	1	2	2	2	2	2	3	2	2	2	1	3	2	2	1	2	2	3	3	2	2	2	1	2	2	2	2	2	2	2	1	1	2	2	1
2020/11/27 2:28:12 午後 GMT+9	2593134	37	女性	2	3	2	1	2	3	2	2	1	2	2	1	3	1	3	1	3	2	3	1	3	3	2	2	2	3	2	3	2	2	3	3	1	1	2	2	2	3	2	3	1	2	4	2	3	2
2020/11/27 2:28:17 午後 GMT+9	961748	45	男性	3	2	2	1	1	3	4	3	3	4	1	3	2	1	4	1	4	2	2	2	4	2	4	3	1	2	3	1	4	2	3	3	3	3	4	2	3	4	4	4	1	4	2	1	2	4
2020/11/27 2:28:18 午後 GMT+9	3572434	29	女性	4	3	1	3	3	4	1	3	2	4	1	1	4	4	2	4	3	4	4	4	2	1	4	4	1	3	4	4	4	4	4	3	4	4	4	2	3	2	4	2	3	4	1	4	3	4
2020/11/27 2:28:19 午後 GMT+9	1577048	41	女性	2	1	2	2	2	2	2	1	2	2	1	3	1	2	3	1	2	3	3	2	4	2	3	3	3	4	2	3	2	3	3	4	3	1	2	1	2	2	2	3	3	3	4	3	3	2
2020/11/27 2:28:20 午後 GMT+9	1526455	28	男性	3	2	2	2	2	3	3	2	3	2	1	3	2	1	3	2	3	1	2	2	2	3	3	2	3	3	3	3	2	3	3	4	2	2	2	2	2	3	2	2	1	1	3	2	2	1
2020/11/27 2:28:20 午後 GMT+9	4008717	33	女性	2	1	2	1	1	3	3	2	2	2	1	2	2	2	2	1	2	1	2	2	2	2	3	2	2	3	2	2	2	2	3	3	2	1	1	1	2	3	2	2	2	2	2	2	2	1
2020/11/27 2:28:21 午後 GMT+9	2768139	29	女性	1	1	2	2	2	2	4	1	1	1	1	2	2	2	4	1	2	1	2	2	3	3	2	1	2	2	1	2	1	2	2	4	2	1	2	2	1	3	1	2	2	3	3	1	2	1
2020/11/27 2:28:23 午後 GMT+9	116494	56	男性	2	2	2	1	1	2	3	2	2	2	1	2	1	1	3	2	2	1	1	1	2	2	4	3	2	2	2	2	2	2	2	3	1	2	2	1	1	3	1	2	1	2	2	1	2	3
2020/11/27 2:28:27 午後 GMT+9	2574468	41	女性	2	1	2	1	1	4	4	2	2	4	2	4	3	4	4	1	4	2	2	2	2	2	4	3	1	4	4	3	2	2	3	4	1	1	1	1	2	3	1	4	1	4	3	3	2	2
2020/11/27 2:28:32 午後 GMT+9	1610899	44	男性	2	2	2	1	1	4	2	1	1	1	3	4	1	1	3	1	3	2	1	1	2	2	4	1	2	2	2	2	1	1	1	3	1	1	1	2	2	2	2	2	1	2	2	1	2	1
2020/11/27 2:28:39 午後 GMT+9	1600739	31	女性	3	3	2	3	2	2	1	2	1	1	2	2	2	3	2	2	2	2	2	3	2	2	1	1	1	3	2	2	2	3	3	2	2	2	2	2	2	3	2	2	2	2	2	2	3	2
2020/11/27 2:28:46 午後 GMT+9	2515074	35	男性	2	1	3	1	1	3	3	2	3	3	2	3	3	3	1	1	1	1	2	1	2	2	3	3	1	3	2	3	1	3	3	3	2	3	3	1	1	2	2	2	3	3	2	2	3	2
2020/11/27 2:28:47 午後 GMT+9	2193018	53	女性	2	2	3	1	3	2	3	1	1	1	3	2	1	1	3	1	2	1	1	1	3	4	2	3	2	3	1	1	1	2	2	4	1	1	1	1	1	2	1	1	1	1	4	3	2	1
2020/11/27 2:28:53 午後 GMT+9	starcreate0100@gmail.com	53	男性	2	1	2	2	1	3	1	2	1	3	2	2	2	2	3	3	4	2	3	2	3	2	2	1	4	3	4	1	2	3	2	3	2	1	3	3	2	2	3	3	2	1	4	3	2	1
2020/11/27 2:29:01 午後 GMT+9	2810580	42	男性	1	1	3	1	2	1	4	1	2	1	1	4	1	2	3	1	3	2	1	1	4	3	1	1	3	4	1	1	1	3	2	4	1	1	1	1	1	4	3	3	1	1	4	2	3	1
2020/11/27 2:29:09 午後 GMT+9	2044605	53	男性	3	1	2	1	1	3	3	1	1	1	3	2	1	1	4	1	2	2	1	1	2	2	2	1	1	2	2	1	1	1	1	4	2	1	1	1	2	3	1	2	1	2	2	1	1	1
2020/11/27 2:29:19 午後 GMT+9	915200	26	女性	3	1	2	3	4	2	3	1	1	2	1	3	1	3	3	1	3	2	2	1	4	2	3	2	4	3	2	1	2	3	4	3	3	3	1	1	1	3	3	3	1	4	4	2	3	2
2020/11/27 2:29:32 午後 GMT+9	3038762	30	男性	2	3	1	3	2	3	1	2	2	3	1	2	3	2	2	4	2	2	3	2	2	2	3	3	2	2	3	4	2	4	3	4	2	2	3	3	3	2	3	2	4	1	2	2	2	1
2020/11/27 2:29:34 午後 GMT+9	3110123	41	男性	3	2	1	3	2	4	2	3	4	2	1	1	2	2	2	3	2	3	3	1	3	1	3	4	2	2	3	2	3	3	3	4	3	2	3	3	3	2	1	1	4	2	1	3	3	2
2020/11/27 2:29:40 午後 GMT+9	3327831	35	男性	3	2	2	2	2	3	2	2	2	3	3	3	1	2	3	2	3	2	2	3	3	3	4	3	2	3	3	2	3	2	2	3	2	3	1	1	2	3	2	3	2	2	3	1	3	2
2020/11/27 2:29:47 午後 GMT+9	2505668	30	男性	3	2	1	2	1	3	2	3	3	1	1	3	2	1	3	1	4	3	2	2	1	1	4	2	3	2	3	2	3	2	1	3	4	3	4	2	4	3	2	3	2	1	2	1	2	3
2020/11/27 2:29:53 午後 GMT+9	1790440	56	男性	3	3	4	3	3	3	2	2	2	3	1	2	3	2	2	3	3	3	3	2	2	2	4	3	3	3	3	2	3	3	2	3	3	2	3	2	2	3	3	1	3	3	2	3	2	2
2020/11/27 2:29:55 午後 GMT+9	1335657	40	男性	4	2	1	1	1	4	2	2	3	2	1	2	2	2	3	2	2	3	2	2	1	1	1	2	2	1	2	2	4	2	2	3	2	2	2	1	2	2	2	1	2	3	2	2	1	2
2020/11/27 2:30:10 午後 GMT+9	1833470	37	女性	4	1	3	1	1	1	4	1	2	1	3	4	1	1	4	1	4	1	1	1	3	3	2	1	1	4	1	1	1	2	1	4	1	1	1	1	1	4	1	2	1	1	3	1	1	1
2020/11/27 2:30:14 午後 GMT+9	2859203	62	男性	2	2	1	1	1	3	2	2	1	2	2	3	2	2	3	1	2	2	1	1	2	1	1	2	3	3	3	2	2	2	2	3	3	2	3	1	3	2	2	3	1	1	2	1	2	2
2020/11/27 2:30:29 午後 GMT+9	3625342	46	女性	3	2	2	1	2	4	2	1	2	2	1	1	3	3	3	1	3	2	2	1	2	3	4	2	2	3	3	3	2	1	1	4	1	2	1	1	2	4	2	3	1	1	3	1	3	1
2020/11/27 2:30:42 午後 GMT+9	327986	31	女性	3	2	1	1	2	2	3	1	3	2	1	2	1	3	3	1	2	2	2	1	3	2	4	3	1	3	2	2	2	3	1	3	2	2	2	1	2	3	2	2	2	2	3	1	2	1
2020/11/27 2:30:51 午後 GMT+9	3311407	48	男性	2	1	2	1	2	3	3	1	2	2	2	3	2	1	3	1	3	1	2	2	2	2	3	3	2	3	2	2	1	2	2	3	2	1	1	1	2	3	2	3	2	1	3	2	2	1
2020/11/27 2:30:56 午後 GMT+9	3977863	28	女性	1	2	2	1	2	4	3	1	1	2	2	2	2	3	3	2	2	2	2	1	3	3	3	2	2	3	3	1	1	1	1	3	1	1	2	2	2	3	2	3	2	2	1	2	2	1
2020/11/27 2:30:57 午後 GMT+9	930809	26	男性	2	1	1	1	1	3	1	1	2	1	2	1	3	3	2	1	3	2	1	2	1	1	4	2	3	1	1	2	2	1	1	2	2	2	2	2	3	2	1	3	2	2	2	1	1	1
2020/11/27 2:31:00 午後 GMT+9	517742	44	男性	2	3	2	1	1	3	2	3	1	2	3	3	3	1	3	1	4	2	2	2	3	3	4	1	4	2	3	1	3	1	1	4	3	2	2	1	1	3	1	2	1	1	3	2	3	1
2020/11/27 2:31:02 午後 GMT+9	4012674	33	女性	3	2	2	2	2	4	3	3	2	1	2	2	3	3	4	1	3	3	2	3	3	2	3	2	2	4	2	2	4	1	2	4	3	2	3	1	3	4	3	4	3	3	3	2	3	3
2020/11/27 2:31:06 午後 GMT+9	1457405	50	女性	3	3	1	4	3	4	3	4	1	2	2	3	2	4	3	4	3	4	2	2	2	1	4	4	3	4	2	3	4	4	4	4	3	2	4	3	2	3	2	4	2	2	3	2	3	2
2020/11/27 2:31:08 午後 GMT+9	3225000	41	女性	1	1	3	1	2	2	3	1	2	1	3	4	2	1	2	1	3	1	1	1	2	3	1	1	1	4	1	1	1	1	2	4	1	1	1	1	1	4	1	3	1	1	4	1	3	1
2020/11/27 2:31:12 午後 GMT+9	1065439	65	男性	1	1	4	1	1	1	3	1	1	1	4	4	1	4	3	1	3	1	1	1	2	4	1	2	1	4	1	1	1	1	2	1	1	1	1	1	1	4	2	4	1	3	4	1	3	2
2020/11/27 2:31:15 午後 GMT+9	2411014	34	女性	2	2	2	1	2	3	2	1	2	2	1	2	1	1	2	1	2	2	1	2	2	2	2	1	1	2	2	2	1	2	1	3	2	2	2	1	2	2	1	3	2	2	1	1	2	1
2020/11/27 2:31:18 午後 GMT+9	3193861	46	男性	2	1	2	1	1	2	2	1	2	1	2	3	1	1	3	1	3	1	1	1	2	2	2	1	2	2	2	1	1	1	1	3	1	1	1	1	1	2	1	2	1	1	2	1	2	1
2020/11/27 2:31:19 午後 GMT+9	2259197	43	男性	2	1	2	1	2	4	3	1	1	1	2	3	1	1	3	1	3	2	1	3	4	3	4	3	2	3	2	2	1	2	2	3	2	2	1	1	2	3	1	4	1	2	3	1	2	1
2020/11/27 2:31:30 午後 GMT+9	2466363	30	男性	3	3	1	3	1	2	1	3	4	2	1	2	2	2	2	1	2	2	2	1	2	1	3	3	2	3	1	4	2	4	4	2	2	1	2	2	2	2	3	1	2	3	2	3	1	2
2020/11/27 2:31:38 午後 GMT+9	4036604	48	女性	4	3	1	4	2	4	2	3	1	3	1	2	4	4	3	4	2	4	4	1	3	1	1	1	3	3	3	3	3	3	4	3	4	1	3	2	3	3	3	2	3	1	3	3	3	3
2020/11/27 2:31:54 午後 GMT+9	3844010	40	女性	4	1	2	1	1	4	4	1	2	1	1	3	1	4	4	1	3	2	1	1	4	3	3	1	2	4	4	3	1	2	2	4	2	2	1	1	1	4	1	4	2	1	3	1	2	1
2020/11/27 2:32:07 午後 GMT+9	2022311	47	女性	2	2	1	2	2	3	2	2	2	2	1	2	2	3	2	2	2	3	2	1	2	1	3	3	2	2	3	2	2	3	2	3	2	2	2	2	2	2	2	1	2	1	2	2	1	1
2020/11/27 2:32:11 午後 GMT+9	735810	35	女性	2	3	2	3	2	3	2	2	3	2	3	2	2	2	3	2	2	3	3	2	2	3	2	3	2	2	2	3	2	3	3	3	3	3	2	3	3	3	2	3	2	2	3	3	2	3
2020/11/27 2:32:42 午後 GMT+9	956869	40	女性	2	1	1	2	1	2	4	1	1	1	2	4	2	2	4	1	4	1	1	3	3	3	4	2	2	4	2	2	2	4	3	4	1	2	1	1	3	4	3	4	2	3	2	1	3	1
2020/11/27 2:33:04 午後 GMT+9	1686213	33	男性	2	3	3	3	1	3	3	4	1	2	3	3	2	2	3	2	3	2	2	3	3	3	3	2	2	2	1	2	4	3	2	2	2	2	2	2	2	2	3	4	1	2	2	1	2	1
2020/11/27 2:33:05 午後 GMT+9	3124577	38	女性	4	3	1	1	1	4	2	1	1	1	1	2	1	1	3	1	4	3	1	1	3	2	4	3	1	2	4	3	2	2	3	2	2	2	1	1	3	3	3	1	1	1	2	1	1	1
2020/11/27 2:33:25 午後 GMT+9	367640	48	男性	1	2	1	3	2	4	2	3	2	3	1	2	4	2	2	2	4	4	2	3	2	1	4	4	3	1	4	3	3	3	4	3	3	3	4	4	4	3	2	1	3	2	1	4	3	3
2020/11/27 2:33:44 午後 GMT+9	3714537	29	女性	1	1	3	1	2	2	4	3	2	2	3	3	1	1	1	1	2	1	1	1	2	4	3	1	3	4	1	1	3	1	1	4	1	1	1	1	1	3	1	3	1	1	3	2	2	1
2020/11/27 2:33:53 午後 GMT+9	2645053	26	男性	3	2	2	3	3	2	2	2	3	2	3	4	2	3	2	2	3	3	2	3	2	3	2	1	2	3	3	2	3	3	2	4	2	3	3	2	3	3	2	3	2	3	3	3	2	2
2020/11/27 2:33:56 午後 GMT+9	2914711	40	女性	4	2	1	2	2	4	2	3	1	2	1	2	2	4	2	2	2	2	2	1	2	1	4	3	2	2	2	3	3	3	3	3	2	2	2	4	3	2	2	2	2	2	2	2	2	1
2020/11/27 2:33:59 午後 GMT+9	1524355	33	男性	4	3	1	4	1	4	3	4	4	3	2	1	3	2	3	4	3	2	3	4	2	1	4	3	4	2	2	3	4	2	2	4	4	3	3	3	2	3	4	4	3	3	2	1	2	2
2020/11/27 2:34:01 午後 GMT+9	3158965	35	女性	2	1	2	1	1	2	3	1	1	1	2	3	2	1	4	1	3	2	1	2	3	2	3	2	1	4	2	2	1	2	1	4	2	1	1	1	2	3	1	3	2	2	4	1	3	2
2020/11/27 2:34:11 午後 GMT+9	3693965	70	男性	2	1	2	1	1	2	3	1	1	1	2	3	2	2	3	1	3	2	2	1	2	3	2	2	2	3	2	2	1	2	2	3	2	1	1	1	1	3	1	2	1	1	2	2	2	1
2020/11/27 2:34:22 午後 GMT+9	1174006	56	女性	1	2	2	1	1	2	2	2	1	1	1	2	2	1	3	1	2	3	1	1	2	2	3	2	2	3	2	1	2	1	2	4	2	1	1	1	2	3	2	1	1	1	2	1	3	2
2020/11/27 2:34:24 午後 GMT+9	1377202	41	女性	1	2	2	1	2	2	2	1	1	2	1	3	2	2	2	1	2	1	1	2	2	2	2	2	1	4	3	2	2	2	2	4	1	1	1	1	1	3	1	2	2	3	4	2	2	1
2020/11/27 2:34:24 午後 GMT+9	1190927	54	男性	3	3	2	3	2	3	3	2	1	2	2	3	3	1	2	2	3	4	2	1	3	2	4	3	3	3	2	2	2	2	2	3	2	3	2	1	2	3	2	2	3	3	3	2	3	3
2020/11/27 2:34:26 午後 GMT+9	377924	39	男性	2	2	3	2	2	2	3	2	2	2	3	3	2	2	3	2	3	2	2	2	3	3	2	2	2	3	2	2	2	2	2	3	2	2	2	2	2	3	2	3	2	2	4	2	3	2
2020/11/27 2:34:40 午後 GMT+9	3809740	38	女性	2	2	3	1	1	2	4	3	4	2	2	4	1	3	3	3	3	2	3	2	4	2	3	2	2	3	3	1	2	3	2	2	2	3	2	3	2	2	3	4	4	1	3	2	1	2
2020/11/27 2:34:45 午後 GMT+9	1046477	26	男性	2	1	1	1	1	3	1	1	1	1	1	1	2	4	1	1	1	2	1	1	1	1	4	1	1	1	4	1	1	1	1	2	2	3	2	1	3	1	1	2	1	1	1	1	1	1
2020/11/27 2:34:55 午後 GMT+9	2699696	32	男性	3	2	1	2	3	4	3	2	3	2	2	1	3	2	3	3	4	4	3	2	3	2	4	3	3	2	4	3	3	3	3	2	3	2	2	2	3	3	3	3	2	3	2	2	3	2
2020/11/27 2:34:57 午後 GMT+9	354006	32	女性	2	1	1	2	1	2	3	2	1	1	1	2	2	1	3	2	2	2	2	1	2	2	3	2	1	3	3	2	1	2	2	3	1	1	1	1	1	3	1	2	2	2	3	1	2	1
2020/11/27 2:35:10 午後 GMT+9	3607097	50	女性	2	2	2	2	3	2	2	2	1	2	1	2	2	2	2	1	2	2	2	1	2	2	2	3	2	2	3	2	2	3	2	4	2	2	2	1	3	2	2	2	2	3	2	2	2	2
2020/11/27 2:35:34 午後 GMT+9	2594828	40	男性	2	2	1	2	2	3	2	2	2	2	1	2	2	2	2	2	2	2	2	2	2	2	3	2	2	2	3	2	2	2	2	2	2	2	2	2	2	2	2	1	1	2	2	2	2	1
2020/11/27 2:35:36 午後 GMT+9	1640993	45	男性	2	2	2	2	2	3	2	2	2	2	2	3	2	2	3	2	3	2	2	2	3	3	3	2	2	3	3	2	2	2	2	3	2	2	2	2	2	3	2	2	2	2	2	2	2	2
2020/11/27 2:35:39 午後 GMT+9	297683	44	男性	3	2	2	2	2	3	2	2	2	2	3	3	2	2	2	2	3	3	2	2	3	2	3	3	2	3	2	3	2	3	3	4	3	2	2	2	2	3	2	2	3	2	2	2	2	3
2020/11/27 2:35:43 午後 GMT+9	3862535	36	女性	2	3	2	2	3	2	2	2	3	2	2	3	2	2	3	2	2	2	3	2	3	2	2	2	3	2	2	3	2	3	3	3	2	2	2	3	2	3	2	3	2	3	3	2	3	2
2020/11/27 2:35:47 午後 GMT+9	ta15ribd297kazk7	42	女性	3	4	1	4	1	3	2	4	2	4	1	3	3	3	2	4	3	4	4	3	2	1	4	4	1	2	4	3	4	4	4	4	4	3	4	4	4	3	3	4	4	4	1	3	3	3
2020/11/27 2:35:54 午後 GMT+9	1011342	52	女性	3	1	1	1	1	4	4	2	3	1	1	4	3	2	4	1	4	3	2	1	3	1	4	4	3	4	3	3	3	4	4	4	2	2	2	1	4	4	4	4	1	1	4	2	3	1
2020/11/27 2:36:23 午後 GMT+9	1876587	55	男性	2	2	1	1	2	3	1	1	2	2	1	2	2	2	2	2	2	2	2	1	1	2	3	2	3	3	2	2	1	1	1	3	2	2	2	2	2	3	1	3	2	2	3	1	2	1
2020/11/27 2:36:28 午後 GMT+9	188917	52	男性	3	2	2	3	2	3	2	2	3	2	2	3	3	2	3	4	3	3	2	2	3	2	2	3	3	3	3	2	2	2	2	4	3	3	3	2	2	3	2	2	2	2	3	2	3	2
2020/11/27 2:36:47 午後 GMT+9	1884307	64	男性	2	3	1	1	2	4	1	2	1	2	2	1	4	4	4	3	3	3	2	1	1	1	3	3	2	4	2	4	2	3	4	4	3	2	3	2	3	3	3	1	1	1	1	2	1	2
2020/11/27 2:37:09 午後 GMT+9	3815139	45	女性	3	1	2	1	1	3	3	1	1	1	1	1	2	2	4	1	3	2	2	1	3	2	4	2	2	2	3	2	1	1	2	4	2	2	2	1	2	2	1	4	2	2	2	2	2	1
2020/11/27 2:37:10 午後 GMT+9	1824323	35	男性	3	1	3	1	1	2	3	1	1	1	4	4	1	1	3	1	4	1	1	1	3	3	2	1	1	4	1	1	1	1	1	4	1	1	1	1	1	4	1	2	1	1	3	1	1	1
2020/11/27 2:37:19 午後 GMT+9	2887621	44	男性	2	1	2	1	1	2	3	1	2	1	2	3	1	1	2	2	2	1	1	2	1	3	1	2	3	3	1	1	1	1	1	3	1	1	1	1	1	3	2	2	2	1	2	1	2	1
2020/11/27 2:37:20 午後 GMT+9	1085663	36	女性	2	2	2	1	2	2	2	2	1	2	1	2	1	3	2	1	2	1	1	1	2	3	2	1	1	1	1	1	1	2	1	4	1	1	1	1	1	3	1	3	1	1	3	1	2	1
2020/11/27 2:37:23 午後 GMT+9	2613017	42	男性	1	1	3	1	1	1	2	1	1	1	3	3	1	1	3	1	3	1	1	1	3	3	1	1	2	4	1	1	1	1	1	4	1	1	1	1	1	4	1	4	1	1	4	1	3	1
2020/11/27 2:37:27 午後 GMT+9	1228007	26	女性	2	3	1	1	1	2	3	1	2	3	2	2	1	1	4	1	4	2	2	1	3	1	4	1	2	4	2	3	1	2	2	4	3	1	2	1	1	4	1	4	2	3	3	1	3	2
2020/11/27 2:37:29 午後 GMT+9	57470	32	男性	4	2	1	2	2	4	2	2	2	2	3	2	3	1	2	1	3	3	2	4	2	2	4	2	4	1	3	2	2	2	2	3	2	2	3	1	2	2	2	3	2	2	1	2	1	2
2020/11/27 2:37:38 午後 GMT+9	3854083	25	男性	2	2	2	3	2	3	4	2	3	3	1	2	1	4	3	2	2	1	2	1	2	2	1	1	1	4	3	2	2	4	2	4	1	1	1	1	2	2	3	3	2	1	4	2	4	3
2020/11/27 2:37:42 午後 GMT+9	2701960	41	女性	2	3	1	1	2	4	2	3	2	2	1	2	2	1	3	3	2	3	3	3	3	2	4	2	3	2	4	2	3	1	1	4	3	2	2	2	2	3	4	2	2	4	1	2	2	2
2020/11/27 2:37:48 午後 GMT+9	1475172	46	女性	2	2	3	1	2	3	3	2	2	1	3	3	1	2	3	1	3	1	1	1	2	3	2	2	2	3	2	1	2	1	1	3	1	2	1	2	2	3	1	3	1	1	2	1	2	1
2020/11/27 2:37:53 午後 GMT+9	1612472	64	男性	2	1	2	1	2	3	1	1	2	2	1	2	3	1	2	2	3	2	2	1	2	3	1	2	1	2	3	2	2	2	3	3	2	2	2	1	2	1	1	2	1	2	2	2	3	2
2020/11/27 2:37:58 午後 GMT+9	2658890	37	女性	1	1	2	1	3	2	1	1	1	1	2	1	1	1	1	1	1	1	1	1	2	2	1	2	2	2	2	2	1	1	2	3	2	1	1	2	1	2	2	2	2	1	2	3	2	1
2020/11/27 2:37:59 午後 GMT+9	3747904	45	男性	3	4	1	1	1	2	3	2	1	1	3	3	1	1	3	3	4	2	1	1	4	2	4	1	1	1	4	2	2	2	3	3	3	1	1	4	4	3	2	3	1	2	3	1	2	1
2020/11/27 2:38:11 午後 GMT+9	2940163	48	女性	2	2	3	2	2	2	3	2	1	1	2	3	1	1	3	1	2	1	1	2	3	3	1	3	2	3	2	1	2	1	1	4	2	1	1	1	1	3	1	4	1	2	4	2	3	1
2020/11/27 2:38:16 午後 GMT+9	2095297	40	女性	1	2	2	2	2	3	3	3	2	2	2	2	2	2	3	1	3	1	1	1	3	3	3	3	1	4	3	2	3	3	3	4	2	2	2	1	1	3	1	2	2	2	3	2	2	1
2020/11/27 2:38:20 午後 GMT+9	1533311	44	女性	3	3	1	3	3	4	3	2	2	1	1	1	3	1	4	3	3	2	3	2	1	2	4	3	3	3	4	1	2	4	4	4	2	3	2	1	2	4	1	3	2	1	1	2	2	3
2020/11/27 2:38:35 午後 GMT+9	3855097	45	女性	1	1	3	1	1	4	3	2	1	2	2	3	1	1	1	1	3	2	1	1	3	3	3	2	3	3	2	2	2	3	1	4	2	1	1	1	1	3	1	3	1	2	2	2	3	1
2020/11/27 2:38:56 午後 GMT+9	3414938	21	女性	4	2	1	1	4	4	2	3	4	2	2	2	3	1	2	3	2	4	4	1	2	2	4	3	2	1	3	2	3	4	4	3	2	2	2	1	3	2	3	3	3	2	3	3	2	4
2020/11/27 2:38:56 午後 GMT+9	3270660	24	男性	2	2	3	1	2	3	3	1	2	2	3	3	2	2	2	1	3	1	1	1	2	3	1	1	1	3	1	1	1	1	2	4	1	1	1	1	1	3	3	3	1	2	4	2	4	3
2020/11/27 2:39:00 午後 GMT+9	373913	50	女性	3	3	3	1	1	4	3	1	1	2	2	3	1	2	3	1	3	1	1	2	3	3	4	1	2	3	2	3	1	1	1	4	1	1	1	1	1	3	1	2	1	3	3	1	3	1
2020/11/27 2:39:02 午後 GMT+9	1045017	42	女性	3	2	1	2	2	4	2	2	1	2	1	2	2	1	2	1	2	2	3	1	2	1	4	3	1	2	3	2	2	3	2	3	3	3	3	2	3	2	1	2	1	2	1	1	2	2
2020/11/27 2:39:08 午後 GMT+9	2808217	33	女性	3	1	2	3	1	3	2	2	2	2	2	3	1	3	4	3	3	2	3	2	1	2	4	2	1	4	2	3	2	3	4	2	2	1	1	1	1	3	2	2	2	3	3	2	3	1
2020/11/27 2:39:16 午後 GMT+9	3815391	23	女性	2	2	1	2	1	3	2	1	2	2	1	1	3	1	2	3	2	2	3	2	2	1	2	1	1	2	1	1	2	2	2	3	3	1	1	2	2	3	1	4	3	3	2	1	2	1
2020/11/27 2:39:24 午後 GMT+9	242683	46	女性	4	3	1	2	2	4	2	2	2	2	1	2	3	3	2	3	2	3	3	1	2	1	4	3	2	2	2	2	3	3	3	3	4	3	3	1	4	2	2	3	2	1	2	2	2	2
2020/11/27 2:39:35 午後 GMT+9	4021758	42	男性	1	2	1	3	4	3	3	2	3	2	4	4	2	3	3	1	2	1	2	2	2	3	2	1	2	4	2	3	3	3	1	4	1	1	1	1	2	4	2	4	1	1	3	1	2	2
2020/11/27 2:39:36 午後 GMT+9	2600883	39	女性	3	1	2	1	2	4	2	1	1	1	1	2	1	2	3	1	2	2	1	1	2	2	2	1	2	3	3	1	1	1	2	3	1	2	1	1	1	2	1	3	1	1	2	1	2	2
2020/11/27 2:39:44 午後 GMT+9	222621	55	女性	1	1	2	1	2	4	3	2	1	1	2	2	3	2	3	1	3	3	2	1	3	2	3	2	2	3	3	2	1	2	1	4	3	2	4	1	3	3	2	2	2	3	2	2	2	1
2020/11/27 2:39:47 午後 GMT+9	2029472	31	女性	3	3	2	2	3	3	2	3	2	3	2	3	2	2	3	2	3	2	3	2	2	2	2	3	2	2	3	2	2	3	3	2	2	3	2	2	3	3	2	3	2	3	2	2	3	2
2020/11/27 2:39:49 午後 GMT+9	3703744	43	女性	3	2	3	1	2	2	4	2	1	2	1	3	1	3	4	1	3	1	2	1	4	3	3	3	3	4	2	1	2	2	2	4	1	1	1	1	2	4	1	3	1	1	4	2	3	2
2020/11/27 2:39:50 午後 GMT+9	3948620	35	女性	4	2	4	1	1	4	4	2	1	1	1	3	1	1	4	2	4	1	1	1	4	2	2	1	1	3	3	1	1	1	1	4	1	2	1	1	2	4	1	3	1	2	1	1	3	2
2020/11/27 2:39:58 午後 GMT+9	3755897	58	男性	1	3	1	2	3	1	2	2	2	3	1	2	3	2	2	2	3	2	3	2	3	2	3	2	3	3	3	2	2	2	2	3	2	2	2	2	2	3	2	3	2	2	2	2	2	2
2020/11/27 2:40:17 午後 GMT+9	1096963	53	男性	4	1	1	2	1	4	1	3	1	1	1	2	4	4	1	1	3	4	4	4	1	1	4	4	4	1	4	4	4	4	4	3	4	1	4	1	4	3	4	3	3	4	3	4	1	1
2020/11/27 2:40:29 午後 GMT+9	2286689	42	男性	1	1	3	1	1	3	3	1	2	1	3	3	1	1	3	1	3	1	1	1	3	3	2	2	2	3	2	2	1	1	1	3	1	1	1	1	1	3	2	3	2	2	3	1	2	1
2020/11/27 2:40:30 午後 GMT+9	2151311	50	女性	3	2	1	3	3	3	2	3	2	2	1	3	3	3	3	1	2	2	2	2	3	1	4	2	2	2	4	3	2	3	3	3	2	3	3	2	3	3	3	4	2	1	2	2	3	2
2020/11/27 2:40:30 午後 GMT+9	kadawa4268	29	男性	3	2	3	1	2	1	4	1	4	2	3	3	2	1	3	2	3	2	2	2	4	4	4	4	2	3	3	4	1	4	3	3	1	2	1	1	1	4	3	3	2	3	4	2	3	1
2020/11/27 2:40:51 午後 GMT+9	2959290	35	女性	2	3	4	3	1	4	3	3	3	1	4	4	1	2	3	1	4	3	3	4	3	3	4	4	1	1	3	2	2	3	1	4	3	2	3	1	3	3	4	3	3	4	4	1	2	3
2020/11/27 2:41:11 午後 GMT+9	3842000	51	女性	2	1	3	1	1	3	4	1	1	1	3	4	1	3	4	1	4	1	1	1	3	4	1	1	1	4	2	1	1	1	1	4	1	1	1	1	1	4	2	3	1	1	4	1	4	1
2020/11/27 2:41:21 午後 GMT+9	3757115	25	女性	1	1	2	1	1	4	2	1	1	1	1	1	2	2	2	2	2	1	2	1	3	2	3	3	2	2	3	1	1	1	3	2	1	1	1	1	1	3	1	1	1	1	3	2	2	2
2020/11/27 2:41:27 午後 GMT+9	3517810	26	女性	2	1	1	1	2	3	1	2	1	3	1	1	3	1	1	1	2	2	3	1	2	1	2	2	1	2	3	2	2	3	4	3	2	1	2	1	2	1	1	1	1	1	2	2	2	1
2020/11/27 2:41:30 午後 GMT+9	4014495	29	女性	2	2	1	2	2	2	3	2	2	2	2	3	2	2	3	2	3	2	3	2	3	3	3	2	2	3	3	3	2	3	3	3	2	2	2	2	2	3	2	3	2	2	3	2	3	3
2020/11/27 2:41:31 午後 GMT+9	3915521	31	女性	1	1	3	2	1	1	3	2	3	3	2	3	3	3	2	1	2	2	2	1	3	3	2	3	1	2	2	2	2	1	1	4	2	1	2	1	1	2	1	1	3	1	3	2	4	1
2020/11/27 2:41:35 午後 GMT+9	301457	41	女性	3	1	2	1	1	3	3	2	1	1	2	3	1	1	4	1	2	1	1	1	4	3	3	1	2	3	2	1	2	1	1	4	1	1	1	2	2	3	1	3	1	1	2	1	2	1
2020/11/27 2:41:49 午後 GMT+9	3288787	33	男性	3	2	1	1	2	4	2	2	2	2	1	2	3	2	2	2	1	2	2	2	1	1	3	2	2	2	3	2	2	2	2	3	2	2	2	1	2	2	2	2	1	2	2	2	2	1
2020/11/27 2:41:51 午後 GMT+9	2717163	36	男性	1	2	3	3	3	2	2	3	3	2	1	2	2	3	2	3	3	2	2	2	2	3	2	3	2	3	3	3	3	3	3	3	2	3	2	2	2	3	3	2	2	2	3	2	2	3
2020/11/27 2:42:09 午後 GMT+9	2215509	37	女性	2	1	2	1	1	3	3	1	1	1	3	3	2	1	1	2	1	2	2	1	3	3	2	2	3	3	2	2	1	1	1	4	1	2	2	1	1	2	3	2	2	1	2	2	3	2
2020/11/27 2:42:18 午後 GMT+9	593306	64	男性	3	2	2	1	2	4	3	1	2	2	3	3	1	1	2	2	3	1	2	1	2	3	3	2	3	3	2	3	1	1	3	3	1	2	1	1	1	3	2	3	2	3	2	1	2	3
2020/11/27 2:42:28 午後 GMT+9	3400586	34	女性	4	2	2	2	1	4	3	2	1	3	2	3	2	4	3	1	3	2	2	1	4	3	4	2	3	3	3	3	2	3	3	4	2	2	3	1	2	3	1	2	2	3	2	2	2	4
2020/11/27 2:42:32 午後 GMT+9	3766579	30	女性	1	1	2	1	1	1	4	1	1	1	2	3	2	4	4	1	3	1	1	1	1	2	1	3	2	4	2	3	1	1	2	3	1	1	1	1	1	4	1	1	1	1	3	2	2	2
2020/11/27 2:43:12 午後 GMT+9	1724432	35	女性	2	3	3	2	2	3	2	3	3	2	3	2	3	3	2	3	2	3	2	2	2	3	2	2	2	2	2	2	3	3	2	2	3	2	3	3	2	2	2	3	3	3	2	3	2	3
2020/11/27 2:43:26 午後 GMT+9	3964523	54	男性	3	2	3	2	2	2	3	2	1	2	2	2	1	1	3	1	2	1	1	2	2	3	2	2	2	4	2	2	2	1	2	4	1	1	1	1	2	3	2	3	2	2	3	2	2	2
2020/11/27 2:43:58 午後 GMT+9	1743462	38	女性	2	2	1	2	1	2	1	2	2	2	1	2	2	2	1	2	2	3	2	1	1	2	3	3	2	2	2	2	2	2	2	4	2	2	2	1	1	2	2	1	1	2	1	2	2	1
2020/11/27 2:43:58 午後 GMT+9	2476197	45	男性	2	2	1	1	1	4	1	1	1	2	1	2	2	2	2	2	2	3	2	2	2	2	3	2	1	1	2	2	2	2	3	3	2	1	2	2	2	2	2	2	2	1	2	2	2	1
2020/11/27 2:44:12 午後 GMT+9	3316346	25	男性	3	2	2	2	2	3	2	1	2	1	2	2	2	3	3	2	3	2	2	1	3	2	3	3	1	3	3	1	1	3	2	3	2	2	1	1	1	2	2	2	2	1	2	2	3	1
2020/11/27 2:44:22 午後 GMT+9	2810689	53	男性	4	2	1	1	2	4	1	1	1	3	1	2	3	3	2	4	3	3	3	1	2	2	4	3	2	2	4	1	1	2	1	4	3	3	2	2	3	3	1	2	1	1	1	2	1	1
2020/11/27 2:44:24 午後 GMT+9	3005532	55	男性	3	2	1	1	2	4	2	1	2	2	1	2	4	4	2	1	2	3	2	1	1	1	4	4	2	3	3	2	1	3	2	4	3	3	1	1	2	2	1	2	1	2	2	3	3	1
2020/11/27 2:44:27 午後 GMT+9	2141268	45	男性	2	3	2	3	2	3	2	3	2	2	1	1	1	4	3	3	4	2	3	2	3	2	3	4	1	3	4	4	2	3	3	3	4	3	1	2	2	3	2	2	3	3	4	2	2	2
2020/11/27 2:44:29 午後 GMT+9	1271461	37	男性	2	2	1	1	2	3	2	2	2	2	2	3	2	1	2	1	2	2	2	2	2	2	2	1	1	2	1	2	2	2	2	3	2	2	2	2	2	2	1	3	1	2	2	1	2	1
2020/11/27 2:44:30 午後 GMT+9	1349084	60	男性	3	2	1	1	1	4	2	2	1	1	2	2	2	1	2	1	3	2	1	1	1	2	4	1	3	2	3	1	2	1	1	3	2	2	1	1	2	2	1	1	1	1	2	1	2	1
2020/11/27 2:44:33 午後 GMT+9	3589461	44	男性	2	2	1	1	3	2	3	3	1	1	1	2	1	1	3	2	2	1	1	1	3	2	1	1	3	2	1	1	3	1	1	2	2	3	2	3	1	3	1	3	1	1	4	1	2	1
2020/11/27 2:44:36 午後 GMT+9	982936	28	男性	3	2	3	2	2	3	3	3	2	2	3	3	2	4	3	2	3	1	3	2	1	3	2	2	3	3	1	2	3	2	2	2	1	1	2	2	1	3	2	4	3	4	3	2	3	1
2020/11/27 2:44:55 午後 GMT+9	2600289	26	女性	2	2	1	2	1	3	3	2	2	3	1	2	1	1	3	1	2	2	4	2	4	2	2	3	1	2	4	2	2	4	4	4	2	2	2	2	2	3	1	4	3	3	3	3	2	1
2020/11/27 2:45:12 午後 GMT+9	657160	41	女性	2	1	3	1	1	2	3	2	1	1	2	3	1	1	3	1	3	1	1	1	2	3	2	2	1	3	1	2	1	1	2	4	1	1	1	1	1	3	1	3	2	1	3	1	2	1
2020/11/27 2:45:13 午後 GMT+9	1887732	50	女性	3	2	1	2	2	3	2	2	2	3	1	2	3	3	2	1	2	2	2	2	3	2	3	3	2	2	3	3	2	3	3	4	2	2	2	2	3	3	2	2	2	2	3	2	3	2
2020/11/27 2:45:22 午後 GMT+9	981090	41	男性	2	1	2	1	1	2	2	2	2	2	2	3	2	1	2	2	3	1	1	1	2	2	2	2	2	2	2	2	2	2	2	2	1	1	1	1	1	2	1	2	1	2	2	1	2	1
2020/11/27 2:45:43 午後 GMT+9	3770345	38	女性	2	2	1	2	1	3	2	1	1	1	1	2	2	1	2	1	1	3	2	2	2	3	3	2	1	2	3	1	1	1	2	4	2	2	2	2	3	2	1	1	2	1	2	1	1	1
2020/11/27 2:45:46 午後 GMT+9	1211516	47	男性	2	2	1	3	1	3	2	3	2	3	1	2	1	2	3	1	2	3	2	2	1	1	3	2	1	3	1	2	3	2	2	3	2	1	1	1	2	3	2	3	2	1	2	1	1	1
2020/11/27 2:46:00 午後 GMT+9	2884266	46	女性	3	2	1	2	1	4	3	2	1	2	2	3	1	1	4	1	3	1	1	1	3	3	4	2	3	4	1	1	2	1	2	4	2	3	1	2	3	3	2	3	2	2	3	1	3	4
2020/11/27 2:46:02 午後 GMT+9	2560392	49	女性	2	2	2	1	1	2	3	1	1	1	1	3	1	1	3	1	3	1	2	1	2	3	3	1	2	3	1	2	1	2	2	4	1	1	1	1	1	2	1	2	1	1	3	1	2	3
2020/11/27 2:46:15 午後 GMT+9	3887482	48	男性	4	2	1	3	2	4	2	4	1	3	2	1	3	2	2	4	2	2	3	4	2	1	4	2	4	2	4	2	4	3	2	1	2	3	4	4	4	2	3	3	3	2	1	2	1	3
2020/11/27 2:46:25 午後 GMT+9	679574	36	男性	3	2	1	3	2	3	2	3	2	2	2	3	3	3	3	3	3	2	3	4	3	1	4	3	3	1	3	3	4	3	3	3	3	3	3	2	3	2	2	3	2	3	2	3	3	2
2020/11/27 2:46:49 午後 GMT+9	3856462	45	男性	2	2	2	1	2	3	3	2	1	2	2	2	1	1	3	2	3	1	2	2	3	2	3	2	2	2	1	2	2	2	2	3	1	2	2	2	2	3	2	3	1	2	3	1	2	2
2020/11/27 2:47:06 午後 GMT+9	466071	44	男性	1	1	4	1	1	1	4	1	1	1	4	4	1	1	3	1	4	1	1	1	3	4	1	1	1	4	1	1	1	1	1	4	1	1	1	1	1	4	1	4	1	1	4	1	2	2
2020/11/27 2:48:09 午後 GMT+9	1065632	48	女性	3	2	1	3	3	3	2	3	2	3	2	2	3	3	2	2	2	2	3	3	2	2	4	3	3	1	2	2	2	3	3	3	2	2	2	3	2	2	2	2	1	1	2	4	2	3
2020/11/27 2:48:13 午後 GMT+9	936979	35	女性	2	1	1	4	1	3	4	4	3	3	1	3	2	3	4	4	4	4	3	4	4	1	4	3	1	3	4	4	4	3	4	2	4	3	3	4	4	4	4	4	1	4	2	1	1	2
2020/11/27 2:48:42 午後 GMT+9	1489972	61	男性	2	2	3	2	2	3	2	2	2	3	3	2	3	2	3	3	3	2	3	2	1	2	2	2	3	3	1	2	3	3	3	3	2	2	2	1	2	2	2	3	2	3	2	2	2	2
2020/11/27 2:49:09 午後 GMT+9	3010514	39	女性	3	1	1	2	3	3	2	1	2	2	2	2	1	1	3	1	2	2	1	1	3	2	3	2	3	3	3	1	1	2	2	3	2	1	2	2	2	3	1	2	1	1	2	3	3	2
2020/11/27 2:49:17 午後 GMT+9	3346515	31	男性	3	3	2	2	2	3	3	2	2	2	1	2	2	2	3	2	2	2	1	2	3	2	3	2	3	3	3	2	2	2	2	3	2	3	2	2	2	3	2	2	2	2	3	2	2	2
2020/11/27 2:49:29 午後 GMT+9	1052834	33	女性	2	2	3	2	2	3	2	3	2	2	2	2	3	2	2	3	3	2	3	2	2	3	3	2	2	2	2	3	2	3	2	2	2	3	2	3	3	2	2	3	3	2	2	3	2	3
2020/11/27 2:50:00 午後 GMT+9	2511054	45	男性	2	1	2	1	1	3	2	2	1	1	3	3	1	1	2	1	3	2	1	2	2	3	2	2	2	2	1	1	2	2	1	4	1	1	2	2	2	3	1	3	2	3	4	1	3	1
2020/11/27 2:50:02 午後 GMT+9	3554155	36	女性	2	1	1	1	3	2	2	2	1	2	2	2	2	2	3	2	2	1	2	2	3	3	3	2	1	2	2	2	2	2	2	3	1	1	2	2	1	3	1	3	1	1	2	1	2	2
2020/11/27 2:50:25 午後 GMT+9	2917264	27	女性	1	1	2	1	2	1	1	1	1	1	1	2	1	1	1	1	2	2	1	1	2	1	1	1	1	2	3	1	1	1	1	3	1	1	1	1	1	3	1	3	1	1	1	2	1	1
2020/11/27 2:52:24 午後 GMT+9	4043802	38	男性	3	3	2	3	2	2	3	4	3	3	1	2	3	3	3	3	2	2	4	2	3	2	2	4	2	4	1	4	4	4	4	4	2	3	3	4	2	3	2	4	3	3	2	2	1	4
2020/11/27 2:52:40 午後 GMT+9	3803589	54	女性	3	2	1	1	2	4	3	2	1	2	1	4	2	1	4	1	2	1	1	1	2	2	4	3	1	2	1	1	3	1	2	3	2	3	1	1	2	4	2	4	1	1	3	1	2	3
2020/11/27 2:52:53 午後 GMT+9	2038380	35	男性	3	1	3	1	1	3	4	1	1	1	2	4	1	1	4	1	4	1	1	1	4	3	1	1	2	4	1	1	2	1	1	4	1	1	1	1	1	4	2	4	1	1	3	1	2	1
2020/11/27 2:53:06 午後 GMT+9	181950	31	男性	3	3	1	3	2	4	2	3	3	2	1	2	4	3	2	2	2	3	3	3	2	1	3	3	2	2	3	3	3	4	2	3	3	2	3	3	3	3	3	3	2	2	1	2	2	2
2020/11/27 2:53:09 午後 GMT+9	Jun_Maha	40	女性	3	1	2	2	2	3	3	2	1	2	2	2	1	1	4	1	3	2	2	1	3	3	3	2	2	4	2	3	2	2	2	3	3	2	2	2	2	4	2	3	1	2	3	2	3	1
2020/11/27 2:54:37 午後 GMT+9	1657633	44	女性	2	2	1	2	1	3	1	1	2	1	1	2	1	2	2	1	3	1	1	1	3	2	2	3	1	3	1	1	2	2	2	4	2	1	1	1	1	2	1	1	2	2	3	1	2	2
2020/11/27 2:56:10 午後 GMT+9	2882128	37	女性	2	2	1	2	2	3	2	3	2	3	2	2	2	3	2	1	2	2	2	2	2	2	3	2	2	2	2	2	3	3	2	1	2	2	2	2	3	2	3	2	2	2	2	2	2	2
2020/11/27 2:56:17 午後 GMT+9	120691	53	女性	2	1	3	1	2	3	4	2	1	1	4	4	1	1	4	1	4	1	1	1	3	4	2	2	3	4	1	3	2	1	1	4	1	1	1	1	1	4	3	4	1	1	4	1	3	1
2020/11/27 2:59:53 午後 GMT+9	739464	42	男性	2	2	1	1	1	3	3	2	2	1	2	2	2	3	2	1	3	2	2	3	1	1	4	2	3	2	2	2	2	3	2	4	2	1	2	1	2	4	2	3	1	1	1	1	1	2
2020/11/27 3:00:16 午後 GMT+9	monchii	50	女性	1	1	2	1	1	3	2	1	2	2	1	3	2	1	2	1	2	2	1	1	2	1	3	2	2	3	1	1	1	2	2	4	2	1	1	1	2	2	2	1	1	2	2	2	1	2
2020/11/27 3:00:28 午後 GMT+9	851774	63	男性	1	1	4	1	3	1	3	1	1	1	4	4	1	4	4	1	3	1	1	1	3	4	1	1	1	4	1	1	1	2	1	4	1	1	1	1	1	3	1	4	1	1	4	2	3	1
2020/11/27 3:02:23 午後 GMT+9	2979286	49	男性	2	2	1	1	2	2	2	2	1	2	2	1	2	2	1	2	1	2	2	1	1	2	2	2	2	2	2	2	2	2	1	3	2	1	2	1	1	2	2	2	2	1	2	1	2	3
2020/11/27 3:02:38 午後 GMT+9	3184242	40	女性	3	2	1	3	4	4	4	3	2	3	4	2	1	2	3	1	3	1	1	2	4	3	2	1	4	3	2	3	4	2	3	2	1	1	2	2	1	4	2	4	2	3	2	1	1	2
2020/11/27 3:06:41 午後 GMT+9	3989066	48	男性	2	2	3	2	2	3	3	2	2	2	2	3	2	3	3	3	3	2	2	3	3	2	4	2	3	4	3	2	2	4	2	2	2	2	2	2	2	3	2	4	3	4	4	2	3	3
2020/11/27 3:11:26 午後 GMT+9	1912274	41	男性	4	3	1	4	3	4	1	4	2	3	1	2	4	2	3	3	3	4	4	2	2	1	4	3	2	2	4	4	3	4	4	3	4	3	4	2	4	2	4	3	4	3	1	3	2	3
2020/11/27 3:12:18 午後 GMT+9	3770699	21	女性	4	4	1	4	1	4	4	4	4	1	1	4	4	1	4	4	4	4	1	4	4	1	4	4	1	1	4	4	4	4	4	4	4	1	4	4	4	1	4	4	4	4	1	1	1	4
2020/11/27 3:12:19 午後 GMT+9	3123655	29	男性	1	1	1	1	2	1	2	1	1	1	1	1	1	1	1	1	2	1	1	1	1	3	1	1	1	3	1	1	1	1	1	4	1	1	1	1	1	1	1	1	1	1	1	1	1	1
2020/11/27 3:18:07 午後 GMT+9	3247790	41	男性	4	2	1	2	2	4	3	3	1	2	1	3	2	1	3	2	3	4	2	1	2	1	4	1	2	4	4	2	4	2	2	2	4	4	2	4	4	2	3	3	2	3	1	2	1	1
2020/11/27 3:22:12 午後 GMT+9	842026	40	男性	4	3	1	4	4	1	2	3	3	2	1	2	2	2	2	3	2	3	3	2	2	2	4	3	3	1	4	3	3	4	3	2	3	2	2	3	3	2	3	1	2	2	1	3	2	3
2020/11/27 3:25:09 午後 GMT+9	3984096	27	女性	1	3	2	2	3	2	3	1	3	2	2	3	2	4	4	1	3	1	2	2	4	3	4	3	2	3	1	3	1	2	2	4	2	1	1	1	1	3	3	3	3	3	3	2	2	2
2020/11/27 3:26:06 午後 GMT+9	757433	40	男性	3	1	2	1	2	3	2	1	1	2	2	2	2	1	3	2	3	1	2	2	3	2	3	2	1	2	3	2	1	2	2	4	2	1	2	1	2	3	1	2	1	2	3	1	3	2
2020/11/27 3:26:37 午後 GMT+9	3197147	20	男性	3	3	1	3	1	4	3	2	3	3	3	2	4	4	3	4	4	3	3	2	2	1	4	3	4	3	4	2	2	2	2	4	3	3	4	1	4	2	3	3	2	2	1	2	2	1
2020/11/27 3:27:49 午後 GMT+9	379565	28	女性	2	1	1	2	2	2	3	3	3	2	1	3	1	2	3	1	2	1	1	1	2	2	4	3	2	4	2	4	3	3	3	3	1	1	1	1	1	3	1	4	1	2	3	2	2	2
2020/11/27 3:29:26 午後 GMT+9	930821	29	男性	3	2	1	2	1	2	3	1	2	2	1	3	3	1	2	2	3	3	3	2	2	2	3	3	2	3	1	3	1	2	2	4	3	2	3	1	2	3	3	4	3	2	3	3	4	2
2020/11/27 3:30:01 午後 GMT+9	1687203	42	女性	1	1	2	1	1	2	3	1	1	1	2	3	1	1	3	1	3	1	2	1	3	3	1	1	2	4	1	1	1	1	1	4	1	1	1	1	1	4	1	4	1	1	4	1	3	1
2020/11/27 3:30:10 午後 GMT+9	2545323	39	男性	3	2	3	2	3	2	3	3	2	3	2	3	2	3	3	2	3	3	2	3	2	3	2	3	3	3	2	2	2	3	2	3	2	3	2	3	3	2	3	3	2	3	3	3	2	2
2020/11/27 3:34:30 午後 GMT+9	4036556	25	男性	4	4	1	2	2	4	2	2	4	1	1	3	1	1	3	1	3	2	1	1	2	1	4	2	3	1	3	2	2	3	2	4	1	1	1	1	1	3	1	2	3	4	2	1	2	2
2020/11/27 3:36:21 午後 GMT+9	3349397	37	男性	2	3	2	2	2	4	2	2	2	3	2	2	3	3	2	2	3	4	3	2	3	2	3	3	2	2	3	3	3	3	3	3	3	2	3	2	3	2	2	2	2	3	2	2	2	2
2020/11/27 3:38:35 午後 GMT+9	2317672	29	女性	1	2	2	2	3	3	2	2	2	3	1	2	2	3	2	1	2	4	2	1	3	2	3	2	1	4	2	4	2	2	2	3	3	1	1	1	3	2	2	4	3	3	4	2	3	3
2020/11/27 3:39:01 午後 GMT+9	3090156	42	女性	3	2	3	2	3	3	2	3	3	3	2	3	3	3	3	3	2	3	2	2	3	3	3	3	2	3	3	2	3	3	3	2	3	2	3	3	3	3	3	2	3	3	2	3	2	3
2020/11/27 3:39:39 午後 GMT+9	2329465	57	女性	1	1	4	1	1	1	4	1	1	1	3	4	1	1	4	1	4	1	1	1	4	4	1	1	3	4	1	1	1	1	1	4	1	1	1	1	1	4	1	4	1	1	4	1	3	1
2020/11/27 3:39:43 午後 GMT+9	643218	36	女性	2	2	2	1	1	3	3	1	1	1	1	3	1	3	4	1	3	1	1	2	4	3	2	2	1	2	2	3	1	1	2	4	1	1	1	1	1	3	1	4	1	4	3	1	3	1
2020/11/27 3:43:07 午後 GMT+9	2472020	41	男性	3	4	1	1	1	4	2	2	1	1	2	2	1	1	3	1	3	2	2	3	2	2	4	1	2	2	4	2	2	2	2	4	2	3	2	3	3	3	2	2	1	3	2	1	1	1
2020/11/27 3:45:10 午後 GMT+9	847758	39	男性	3	2	1	2	2	4	2	3	3	2	1	2	2	2	3	2	3	3	2	1	1	1	4	2	2	3	4	2	2	3	4	3	3	2	3	2	4	2	3	3	3	2	2	2	2	1
2020/11/27 3:45:55 午後 GMT+9	1296231	40	男性	2	1	2	1	1	3	3	2	1	2	2	3	2	2	3	1	3	2	1	1	2	3	3	1	3	3	1	1	2	1	1	3	2	1	1	1	2	3	2	2	1	2	2	1	2	1
2020/11/27 3:47:43 午後 GMT+9	3063359	33	女性	3	2	1	2	2	3	2	3	1	4	1	2	3	3	3	4	3	3	4	1	4	1	3	3	2	3	3	3	3	4	4	3	4	2	3	1	4	3	2	2	3	3	2	3	2	1
2020/11/27 3:48:13 午後 GMT+9	269708	43	男性	3	2	2	3	2	3	2	2	2	2	2	2	3	2	3	3	3	3	2	2	2	2	3	3	2	2	3	3	2	3	2	2	3	2	3	3	3	3	2	3	2	3	3	2	3	2
2020/11/27 4:02:50 午後 GMT+9	377924	39	男性	2	2	3	2	2	2	3	2	2	2	3	3	2	2	3	2	3	2	2	2	3	3	2	2	2	3	2	2	2	2	2	3	2	2	2	2	2	3	2	3	2	2	4	2	3	2
2020/11/27 4:02:51 午後 GMT+9	377924	39	男性	2	2	3	2	2	2	3	2	2	2	3	3	2	2	3	2	3	2	2	2	3	3	2	2	2	3	2	2	2	2	2	3	2	2	2	2	2	3	2	3	2	2	4	2	3	2
2020/11/27 4:27:48 午後 GMT+9	241909	46	女性	3	2	2	3	2	3	2	2	2	3	2	2	2	3	3	2	3	3	3	2	3	3	3	3	2	2	3	3	2	3	2	3	3	2	2	2	2	3	2	2	2	2	3	2	3	2
2020/11/27 4:31:17 午後 GMT+9	3854395	33	女性	2	1	4	1	1	2	4	1	2	1	3	4	1	1	4	1	4	1	1	1	4	4	1	1	1	4	1	1	1	1	1	4	1	1	1	1	1	4	1	3	1	2	4	1	2	1
2020/11/27 4:36:50 午後 GMT+9	1673150	28	男性	4	3	1	3	3	4	2	3	2	3	2	1	4	2	2	3	2	3	3	2	2	1	4	2	3	2	4	2	3	3	2	3	3	2	4	3	4	2	3	2	2	2	1	2	2	3
2020/11/27 4:51:22 午後 GMT+9	780441	29	男性	3	2	2	2	2	3	2	3	3	2	2	3	2	2	2	3	3	2	2	3	2	2	3	2	3	2	2	1	2	1	1	2	2	2	3	2	2	2	2	3	3	2	2	2	1	1
[truncated: 122 more columns]
