# Supplementary material for: The Acceptability of Virtual Characters as Social Skills Trainers: Usability Study
Source: JMIR Hum Factors. 2022 Mar 29;9(1):e35358. doi: 10.2196/35358 (PMC9006137; doi:10.2196/35358)
Supplement: Multimedia Appendix 2 [file humanfactors_v9i1e35358_app2.zip › Dataset/dataset2.csv]

タイムスタンプ	あなたのクラウドワークス ユーザID（ユーザーIDとは、クラウドワークスサイトの公開プロフィールページURL （https://crowdworks.jp/public/employers/xxxxxxxx）の末尾にある、クラウドワークスサイトの会員ごとに割り当てられた数字「xxxxxxxx」となります。）	あなたの年齢	あなたの性別	リアルだ	不気味だ	信頼できる	好みだ	親しみやすい	リアルだ	不気味だ	信頼できる	好みだ	親しみやすい	リアルだ	不気味だ	信頼できる	好みだ	親しみやすい	リアルだ	不気味だ	信頼できる	好みだ	親しみやすい	リアルだ	不気味だ	信頼できる	好みだ	親しみやすい	リアルだ	不気味だ	信頼できる	好みだ	親しみやすい	リアルだ	不気味だ	信頼できる	好みだ	親しみやすい	リアルだ	不気味だ	信頼できる	好みだ	親しみやすい	リアルだ	不気味だ	信頼できる	好みだ	親しみやすい
2020/12/14 1:58:09 午後 GMT+9	1052834	33	女性	3	3	4	3	2	3	4	3	3	2	3	4	3	3	2	3	3	2	3	3	2	1	2	1	1	2	2	1	2	2	3	2	2	3	4	3	4	3	3	2	3	4	3	3	4
2020/12/14 2:00:07 午後 GMT+9	992473	33	男性	4	2	3	3	3	3	2	4	5	5	4	2	4	2	3	2	2	4	4	4	1	4	3	3	4	1	2	4	4	4	5	5	3	2	2	5	5	1	1	1	3	4	2	2	2
2020/12/14 2:00:35 午後 GMT+9	839318	40	男性	2	3	3	4	4	2	4	2	2	2	4	4	3	2	3	2	4	3	2	2	1	4	3	2	4	2	1	3	4	4	4	4	2	2	2	2	4	2	2	2	2	2	3	3	3
2020/12/14 2:00:36 午後 GMT+9	3101874	27	男性	5	1	5	4	3	2	3	3	3	4	4	4	3	3	3	1	4	3	2	3	1	5	3	3	3	1	5	2	2	3	5	5	2	1	2	3	5	1	2	2	2	4	3	2	1
2020/12/14 2:00:38 午後 GMT+9	2408438	23	女性	3	4	2	1	1	3	3	2	1	1	3	3	3	3	3	4	2	3	3	3	2	4	1	1	1	2	2	2	2	2	4	5	2	1	1	5	5	1	1	1	2	5	1	1	1
2020/12/14 2:00:39 午後 GMT+9	3287528	37	男性	4	4	2	3	3	4	2	4	4	4	5	3	4	3	3	4	4	2	3	3	1	5	1	1	1	1	5	1	1	1	5	5	3	2	2	5	5	1	1	1	3	4	2	2	2
2020/12/14 2:00:40 午後 GMT+9	769122	41	女性	2	3	2	2	3	2	4	2	2	2	4	4	2	2	3	2	3	2	3	3	2	5	2	1	2	2	2	2	3	4	4	5	2	1	2	3	4	2	2	2	1	4	2	3	2
2020/12/14 2:00:51 午後 GMT+9	1557673	36	女性	3	2	4	3	2	3	2	2	3	2	4	3	4	3	3	3	4	3	4	3	3	3	4	3	3	2	2	3	2	1	2	3	3	3	3	4	3	4	3	4	3	4	3	3	4
2020/12/14 2:01:02 午後 GMT+9	3311407	48	男性	2	2	3	3	3	3	1	3	4	4	3	2	4	3	4	3	2	4	3	4	3	2	3	3	4	3	2	3	3	4	4	2	3	3	3	3	4	3	2	3	3	3	3	2	3
2020/12/14 2:01:12 午後 GMT+9	741515	42	女性	3	2	4	3	4	3	2	3	3	4	3	2	3	3	3	3	2	3	3	3	1	2	3	2	4	2	2	3	2	3	4	3	3	3	3	4	3	3	2	3	4	3	3	2	3
2020/12/14 2:01:33 午後 GMT+9	1141482	38	男性	2	2	3	1	1	2	2	3	2	2	2	2	2	3	3	3	2	3	3	3	1	2	2	2	2	1	2	2	2	2	2	3	2	2	2	2	2	3	2	2	2	2	3	2	2
2020/12/14 2:01:34 午後 GMT+9	3718093	46	女性	1	5	3	3	3	1	3	3	3	3	1	3	3	3	3	1	3	3	3	3	1	3	3	1	1	1	5	3	1	1	1	5	3	1	1	1	5	3	1	1	1	3	3	3	3
2020/12/14 2:01:37 午後 GMT+9	1610899	44	男性	2	3	3	2	3	2	3	3	3	3	4	1	4	4	4	4	1	3	3	4	1	4	3	2	2	2	3	3	3	3	4	4	3	3	3	2	4	3	2	3	4	2	3	3	3
2020/12/14 2:01:38 午後 GMT+9	太陽光です。	28	女性	4	5	5	4	5	4	3	5	4	3	5	4	5	3	4	4	5	4	5	4	4	3	5	3	4	4	5	5	4	5	4	5	3	4	4	4	5	4	5	4	4	5	4	4	4
2020/12/14 2:01:53 午後 GMT+9	1966800	43	女性	1	5	1	1	2	1	4	1	2	2	5	1	5	5	4	4	4	4	3	3	1	5	1	2	5	1	4	1	3	4	1	5	1	1	2	1	4	1	1	1	2	3	3	3	3
2020/12/14 2:01:53 午後 GMT+9	1686213	33	男性	4	3	3	3	4	3	2	3	3	3	4	2	3	3	3	2	2	3	3	3	1	4	2	2	2	1	5	2	2	2	5	5	2	2	1	3	4	2	3	2	3	2	3	4	3
2020/12/14 2:01:58 午後 GMT+9	2594828	40	男性	3	2	3	3	3	3	3	3	3	3	3	3	3	3	3	3	3	3	2	2	2	3	3	3	3	3	3	3	3	3	3	4	3	2	2	3	3	2	2	2	3	4	3	2	2
2020/12/14 2:02:02 午後 GMT+9	3518284	48	女性	4	3	4	4	4	5	2	4	4	4	5	1	5	4	5	5	1	5	4	5	2	5	2	1	1	1	3	3	3	3	2	4	2	2	2	3	2	3	2	2	4	2	3	3	3
2020/12/14 2:02:17 午後 GMT+9	2936962	34	女性	2	3	3	3	4	1	2	3	4	4	4	2	4	4	4	1	3	3	3	3	1	5	2	2	2	1	1	2	2	2	5	5	3	2	2	1	5	2	1	1	1	4	3	2	1
2020/12/14 2:02:24 午後 GMT+9	2095297	40	女性	2	4	2	2	3	2	3	2	2	2	3	3	3	3	3	3	2	2	2	2	2	3	2	2	4	2	3	2	3	3	3	2	2	2	2	2	3	2	2	2	2	2	3	3	3
2020/12/14 2:02:27 午後 GMT+9	1587608	62	男性	2	3	2	3	2	3	2	4	4	4	4	2	4	4	4	4	3	4	4	4	1	4	1	1	1	2	3	3	2	2	4	3	3	2	2	1	5	2	1	1	4	1	4	4	4
2020/12/14 2:02:30 午後 GMT+9	1335657	40	男性	2	4	2	2	2	1	3	3	3	3	2	3	3	2	2	2	3	2	2	2	1	4	1	2	2	2	4	1	1	1	4	4	2	2	2	2	5	1	1	1	3	4	1	1	1
2020/12/14 2:02:39 午後 GMT+9	1724432	36	女性	4	3	3	3	4	3	4	4	3	3	3	4	4	3	4	3	3	4	3	3	2	1	2	2	2	2	3	2	2	2	3	4	2	4	3	3	3	4	3	4	4	3	4	3	3
2020/12/14 2:02:43 午後 GMT+9	700757	41	女性	1	4	1	1	1	1	4	1	1	1	2	3	2	1	1	2	3	1	1	1	1	3	2	2	3	1	3	2	1	3	2	4	2	1	1	1	4	1	1	1	1	4	1	1	1
2020/12/14 2:02:46 午後 GMT+9	1042481	34	女性	1	3	5	2	3	2	3	5	4	4	5	1	3	5	5	5	1	4	4	5	2	4	3	1	3	1	4	3	2	1	1	5	2	1	1	2	4	3	2	3	3	2	5	3	4
2020/12/14 2:02:46 午後 GMT+9	3973246	30	女性	2	4	2	1	2	1	3	3	3	2	5	1	5	5	5	1	3	2	1	2	1	5	2	1	1	1	4	3	1	2	3	3	3	2	3	4	3	3	2	3	2	3	3	2	4
2020/12/14 2:02:48 午後 GMT+9	tm39k	26	女性	1	2	2	2	2	2	1	2	2	2	5	2	3	2	3	3	1	2	2	3	1	4	1	1	3	1	2	2	2	4	5	5	1	1	1	4	5	2	1	1	3	5	2	1	1
2020/12/14 2:02:53 午後 GMT+9	3400586	34	女性	2	4	2	2	2	2	3	2	2	3	2	4	2	2	2	2	4	2	2	2	2	4	2	2	4	2	3	2	2	4	4	5	2	2	2	3	4	2	2	2	2	3	2	2	3
2020/12/14 2:03:01 午後 GMT+9	297683	44	男性	4	2	4	4	4	4	2	3	5	4	4	3	3	2	3	3	2	3	3	2	2	4	2	2	4	2	2	3	4	5	5	4	3	2	2	3	2	3	4	4	4	2	4	4	4
2020/12/14 2:03:03 午後 GMT+9	1103016	46	男性	2	3	3	3	2	2	1	3	3	4	3	3	3	2	2	2	3	3	2	3	1	3	3	4	4	1	2	3	2	3	3	3	3	2	2	4	3	3	2	2	2	2	3	3	3
2020/12/14 2:03:07 午後 GMT+9	3563087	37	男性	4	2	4	3	4	2	2	4	5	4	2	3	2	2	3	2	3	4	3	2	1	5	1	2	1	1	5	2	3	1	5	4	2	2	4	3	4	2	1	3	1	3	2	1	3
2020/12/14 2:03:21 午後 GMT+9	3053755	31	女性	4	2	3	2	2	2	2	3	4	4	4	2	3	3	3	2	2	3	2	3	1	1	3	5	4	1	1	3	4	4	5	1	3	1	1	4	5	3	1	1	2	4	3	2	2
2020/12/14 2:03:21 午後 GMT+9	2613017	42	男性	2	1	3	3	2	2	1	3	3	2	3	1	3	3	4	2	1	3	2	3	1	2	2	1	2	2	1	2	2	2	1	1	2	1	2	2	1	2	2	1	2	1	2	2	2
2020/12/14 2:03:21 午後 GMT+9	3755239	30	女性	1	2	2	2	2	2	3	3	3	3	1	1	2	1	1	1	2	2	2	2	1	5	2	2	2	1	3	2	2	2	3	4	2	2	2	1	5	2	2	2	2	3	2	2	2
2020/12/14 2:03:32 午後 GMT+9	1176794	55	男性	3	2	3	3	3	4	1	4	4	5	3	2	3	3	3	3	1	3	3	3	2	3	2	3	3	2	1	2	3	3	4	4	2	2	1	3	4	2	2	1	3	1	4	3	3
2020/12/14 2:03:35 午後 GMT+9	3816528	33	女性	2	4	3	2	3	2	2	3	3	3	3	2	4	3	3	2	4	3	2	2	1	5	2	1	2	2	4	2	2	2	5	4	3	1	1	4	5	2	1	1	4	5	1	1	1
2020/12/14 2:03:38 午後 GMT+9	1790440	56	男性	2	4	2	1	2	3	3	2	2	2	3	2	3	3	3	2	3	2	2	2	3	2	3	2	3	3	2	3	3	3	2	3	2	2	2	2	4	2	2	2	1	4	2	1	1
2020/12/14 2:03:41 午後 GMT+9	3288787	34	男性	3	3	3	3	3	2	3	3	3	3	2	3	3	3	3	2	3	3	3	3	1	2	3	3	2	2	3	3	3	3	3	2	3	2	2	3	2	3	2	2	2	1	2	2	2
2020/12/14 2:03:43 午後 GMT+9	2933739	53	女性	2	4	2	1	1	2	4	2	1	1	2	4	2	2	2	1	4	1	1	1	1	4	1	1	1	1	3	1	1	2	4	4	2	2	2	2	4	2	1	1	4	3	3	3	3
2020/12/14 2:03:45 午後 GMT+9	3714537	29	女性	2	4	2	2	2	2	3	3	5	4	2	3	4	4	3	2	2	3	4	3	4	1	4	4	5	3	1	4	5	4	2	4	3	1	2	3	4	2	2	2	2	4	2	2	2
2020/12/14 2:03:48 午後 GMT+9	1080069	59	男性	2	3	2	2	2	2	1	4	4	5	2	3	3	2	2	2	3	2	2	2	1	3	2	3	5	2	1	2	3	5	4	5	3	1	1	3	5	3	2	2	2	3	3	2	3
2020/12/14 2:03:48 午後 GMT+9	743948	53	女性	4	1	4	3	3	2	1	4	5	5	3	4	3	1	2	1	2	4	4	5	1	1	4	3	5	1	1	3	4	5	5	3	4	2	2	4	2	3	2	1	5	3	3	2	2
2020/12/14 2:04:10 午後 GMT+9	3158965	35	女性	3	4	3	2	3	4	2	4	4	4	4	2	4	3	2	4	3	3	2	2	2	4	2	2	2	2	4	2	3	3	5	4	4	2	2	4	4	3	2	2	4	2	5	4	5
2020/12/14 2:04:12 午後 GMT+9	1833470	37	女性	1	3	2	3	1	3	2	3	3	4	4	3	3	2	2	2	3	3	4	3	1	1	2	1	3	2	2	3	2	2	2	5	2	1	1	3	2	3	3	4	2	2	3	1	2
2020/12/14 2:04:13 午後 GMT+9	1746328	46	男性	2	2	3	1	2	2	2	4	3	3	4	1	4	3	4	4	4	3	3	3	1	5	2	1	1	2	4	2	2	2	2	4	2	2	2	2	3	3	3	3	2	3	2	4	3
2020/12/14 2:04:17 午後 GMT+9	735810	32	女性	2	3	2	3	4	3	4	2	4	4	3	4	3	4	3	4	3	4	4	4	2	2	2	2	3	3	4	3	3	4	3	2	3	3	4	4	3	4	3	3	3	4	3	3	3
2020/12/14 2:04:23 午後 GMT+9	1167092	48	女性	3	3	3	3	3	4	2	4	4	4	3	3	3	3	3	3	3	3	3	3	2	3	3	3	3	3	3	3	3	3	4	3	3	3	3	3	3	3	3	3	3	3	3	3	3
2020/12/14 2:04:30 午後 GMT+9	4008717	33	女性	3	1	3	3	3	2	1	3	3	3	3	2	3	2	2	2	3	2	2	2	2	3	3	3	4	2	3	2	3	3	4	3	3	1	2	4	3	3	1	3	4	2	3	1	2
2020/12/14 2:04:36 午後 GMT+9	2141268	45	男性	2	3	3	2	3	2	3	3	2	3	3	2	3	2	3	2	2	3	2	3	1	4	2	2	2	1	3	2	2	3	2	4	3	2	2	2	3	3	2	2	3	2	3	2	2
2020/12/14 2:04:41 午後 GMT+9	3828894	38	男性	3	3	2	2	2	2	3	3	2	3	4	3	3	3	3	4	2	4	3	4	1	3	2	1	1	1	2	2	2	2	4	3	3	2	2	3	2	3	2	3	3	3	3	2	3
2020/12/14 2:04:45 午後 GMT+9	3486520	31	女性	1	5	1	1	1	1	5	1	1	2	3	4	3	2	3	3	4	3	2	3	1	3	1	2	2	1	4	2	2	2	1	5	1	1	1	1	5	1	1	1	1	5	1	1	1
2020/12/14 2:04:47 午後 GMT+9	3393406	32	女性	3	3	3	3	3	2	2	3	3	4	3	2	3	3	4	2	2	2	2	3	2	3	2	3	4	2	2	2	3	4	4	4	3	2	2	4	4	2	2	2	2	3	2	2	3
2020/12/14 2:04:48 午後 GMT+9	2615952	38	女性	2	3	3	2	2	2	2	3	3	3	3	2	3	2	3	2	3	3	2	2	2	4	2	2	2	2	3	2	3	3	3	3	2	2	3	2	3	3	2	3	2	3	3	2	3
2020/12/14 2:04:56 午後 GMT+9	3063359	33	女性	4	2	3	1	3	4	2	4	4	5	4	4	2	1	2	3	2	1	1	1	1	5	2	3	4	1	2	2	3	4	4	5	3	1	2	4	1	3	1	2	4	3	4	3	4
2020/12/14 2:04:58 午後 GMT+9	3733700	35	男性	1	5	1	1	1	2	2	3	2	3	2	4	2	2	2	2	4	2	2	2	1	4	2	1	1	2	3	2	1	1	2	5	1	1	1	2	1	1	1	1	2	4	1	1	1
2020/12/14 2:05:02 午後 GMT+9	3956075	37	女性	1	4	2	1	1	1	3	3	1	4	1	2	2	1	1	1	3	1	1	1	1	5	1	1	2	1	4	1	1	2	1	5	2	1	1	1	5	1	1	1	1	3	2	1	2
2020/12/14 2:05:06 午後 GMT+9	2560392	49	女性	3	4	2	2	2	4	2	3	4	4	4	2	2	2	1	4	3	2	2	2	2	2	3	4	4	3	3	3	3	3	5	4	3	2	2	4	4	2	2	2	3	3	3	3	3
2020/12/14 2:05:07 午後 GMT+9	599119	46	男性	3	2	3	3	3	2	1	3	4	4	2	1	4	3	3	2	1	3	3	3	2	1	4	4	5	3	2	3	3	4	4	4	3	3	2	2	4	3	2	1	1	4	3	2	2
2020/12/14 2:05:08 午後 GMT+9	2259197	43	男性	4	2	4	3	3	3	2	3	3	4	4	1	5	4	4	4	1	4	4	4	3	1	3	3	3	3	1	3	3	4	3	3	3	2	2	4	2	3	3	3	3	1	3	3	4
2020/12/14 2:05:15 午後 GMT+9	4061603	28	女性	3	4	3	3	3	3	3	3	2	2	3	3	3	3	3	3	3	3	4	3	2	2	2	4	4	2	2	3	4	4	4	3	3	3	3	4	3	2	2	2	3	3	3	2	2
2020/12/14 2:05:17 午後 GMT+9	2106307	47	女性	4	3	4	3	3	2	2	3	3	3	4	1	4	3	3	3	2	3	3	3	2	2	2	3	4	2	3	2	2	3	4	3	3	3	3	4	3	4	3	3	3	2	3	3	3
2020/12/14 2:05:20 午後 GMT+9	3854395	33	女性	2	2	3	2	2	2	3	3	3	3	3	2	4	3	3	4	2	4	3	4	2	3	2	3	3	2	3	2	3	2	3	4	3	2	2	4	4	3	1	2	3	3	3	2	3
2020/12/14 2:05:21 午後 GMT+9	3837320	34	女性	2	1	4	4	4	2	1	4	4	4	4	1	5	5	5	4	1	4	4	4	1	4	2	2	2	2	3	3	3	2	2	2	2	2	2	2	1	2	2	1	2	2	3	2	2
2020/12/14 2:05:32 午後 GMT+9	749680	38	女性	3	2	4	3	4	2	4	3	2	3	5	1	5	4	4	4	1	4	4	4	2	4	3	2	4	2	4	4	2	2	1	5	3	2	3	2	4	2	3	3	4	1	4	4	4
2020/12/14 2:05:40 午後 GMT+9	2227987	32	男性	3	4	3	3	3	2	2	3	4	3	3	4	3	2	2	2	4	3	2	3	1	3	3	2	3	1	3	3	2	3	4	4	3	2	2	3	4	3	2	2	3	3	3	2	2
2020/12/14 2:05:40 午後 GMT+9	3312891	28	男性	2	2	3	2	2	2	2	3	3	3	4	1	4	3	4	3	1	3	3	3	1	3	2	1	2	1	4	2	1	2	3	2	4	2	3	3	1	4	2	3	2	1	4	3	4
2020/12/14 2:05:41 午後 GMT+9	3921386	38	女性	1	4	3	1	3	1	4	3	1	3	2	4	3	1	3	4	1	4	3	4	1	5	2	1	1	1	3	3	1	3	1	4	3	1	2	4	2	3	3	3	1	4	3	1	3
2020/12/14 2:05:48 午後 GMT+9	657160	41	女性	2	4	2	2	2	4	2	4	4	4	3	4	2	2	2	3	2	2	3	3	1	4	1	2	2	1	2	2	3	3	4	3	3	3	2	4	4	3	2	2	4	2	4	4	4
2020/12/14 2:05:58 午後 GMT+9	3327831	35	男性	1	4	3	3	3	1	4	2	2	2	2	3	3	3	3	1	2	3	2	2	1	4	2	2	3	1	4	2	2	2	3	3	3	2	3	2	2	3	2	3	1	4	2	1	1
2020/12/14 2:06:03 午後 GMT+9	1673150	28	男性	4	2	4	4	4	2	2	4	4	4	4	3	4	2	3	2	2	2	3	2	2	4	2	2	2	2	4	2	2	2	5	4	3	2	2	4	3	4	2	2	3	4	3	2	2
2020/12/14 2:06:09 午後 GMT+9	2603188	38	女性	1	4	4	1	2	4	3	4	4	4	4	3	4	4	4	2	2	3	2	3	1	5	2	2	2	2	4	2	2	3	4	3	4	3	3	3	3	3	3	3	4	3	4	4	4
2020/12/14 2:06:19 午後 GMT+9	2780523	59	男性	1	4	2	1	2	4	1	3	5	5	3	2	2	1	1	3	2	2	2	3	1	4	3	1	4	1	4	2	2	3	1	4	2	2	2	1	5	1	1	1	3	4	2	2	1
2020/12/14 2:06:20 午後 GMT+9	1653418	45	女性	3	2	4	3	4	2	2	3	3	4	4	2	3	4	4	3	2	4	4	5	1	2	2	3	5	1	1	3	5	5	4	2	4	3	4	3	3	4	2	3	3	2	4	4	4
2020/12/14 2:06:20 午後 GMT+9	3038762	31	男性	3	2	4	4	4	2	3	4	3	4	2	3	4	3	4	2	3	3	3	3	1	5	2	1	2	1	5	2	1	1	5	4	3	2	2	4	5	3	3	3	3	3	3	2	3
2020/12/14 2:06:25 午後 GMT+9	3329995	40	男性	2	4	2	2	2	2	4	2	2	2	2	4	3	3	3	3	3	2	3	3	1	4	1	2	2	2	4	2	2	2	3	4	2	2	2	2	4	2	2	2	2	4	2	2	2
2020/12/14 2:06:33 午後 GMT+9	201371	49	男性	2	3	2	3	2	4	2	4	3	4	2	2	3	2	2	4	2	4	3	4	1	4	2	2	2	2	3	2	2	2	3	2	3	3	3	2	2	3	3	3	4	3	3	3	4
2020/12/14 2:06:36 午後 GMT+9	1119495	34	女性	3	4	3	2	2	3	1	3	4	4	3	2	4	3	3	2	4	2	2	2	1	2	3	3	3	2	2	3	3	3	4	4	3	2	2	3	5	2	1	1	3	1	4	4	4
2020/12/14 2:06:36 午後 GMT+9	2022311	47	女性	2	3	3	2	2	2	3	3	3	3	3	4	3	1	2	2	2	3	2	2	2	2	3	4	4	3	1	4	4	4	4	3	4	3	2	4	4	2	1	2	3	3	2	2	2
2020/12/14 2:06:43 午後 GMT+9	1558844	31	女性	3	3	4	2	3	4	3	4	3	4	3	4	3	3	4	3	4	3	4	2	2	1	2	2	1	4	3	3	4	3	3	2	4	3	3	4	3	3	3	4	4	3	3	4	3
2020/12/14 2:06:43 午後 GMT+9	3625342	46	女性	2	2	3	2	2	2	2	2	2	3	4	1	4	3	4	3	1	3	3	4	1	3	2	2	3	1	3	2	2	3	3	4	2	1	1	3	4	2	1	1	2	3	2	1	2
2020/12/14 2:06:46 午後 GMT+9	2295029	44	男性	1	2	2	3	3	2	3	3	3	3	3	3	3	3	3	3	3	3	3	3	2	3	2	2	2	2	3	2	3	3	3	2	2	2	2	3	3	2	2	2	3	3	2	3	3
2020/12/14 2:06:47 午後 GMT+9	1687203	42	女性	2	2	3	2	2	3	1	3	3	3	2	2	2	1	1	2	2	2	2	2	1	1	1	1	1	2	3	2	2	2	2	1	2	2	2	2	3	2	2	2	3	2	3	3	4
2020/12/14 2:06:48 午後 GMT+9	2511054	45	男性	2	4	2	2	1	3	2	3	3	4	3	2	4	2	3	1	1	4	4	3	3	1	3	4	5	1	1	2	3	4	4	4	3	2	1	2	5	3	1	1	1	2	4	3	4
2020/12/14 2:06:49 午後 GMT+9	930821	29	男性	3	2	4	4	4	4	2	4	4	4	5	2	5	5	4	2	4	2	2	2	1	4	2	2	3	2	2	4	4	4	4	2	4	4	4	2	4	3	2	2	1	5	1	1	1
2020/12/14 2:06:54 午後 GMT+9	1964464	35	女性	4	2	3	3	4	1	2	3	3	2	1	1	3	2	3	1	1	3	2	2	1	2	2	2	2	1	2	3	2	1	4	3	3	2	3	4	2	3	3	3	3	2	3	4	4
2020/12/14 2:07:00 午後 GMT+9	3366361	53	男性	3	4	2	2	2	3	3	2	3	3	3	4	2	2	2	1	2	2	1	1	1	4	1	2	5	1	3	3	3	5	2	4	2	1	2	2	3	2	1	2	1	3	2	3	3
2020/12/14 2:07:04 午後 GMT+9	1824323	36	男性	3	1	4	4	4	2	1	4	5	4	2	1	4	3	3	1	1	3	2	3	2	1	3	2	4	1	1	3	2	3	4	5	2	1	1	4	4	1	1	1	2	2	3	1	2
2020/12/14 2:07:04 午後 GMT+9	2593134	37	女性	2	4	3	2	4	2	2	4	4	5	4	2	4	3	2	4	2	3	2	3	1	3	1	2	1	1	2	1	2	2	4	4	4	1	2	2	5	2	1	2	2	3	4	3	4
2020/12/14 2:07:05 午後 GMT+9	2796558	27	女性	3	3	2	4	3	2	2	2	3	4	2	4	3	2	2	2	3	2	3	2	1	1	2	4	5	1	1	2	4	5	5	5	2	2	1	4	4	2	2	1	2	4	2	1	1
2020/12/14 2:07:06 午後 GMT+9	korosuke1103	29	女性	1	5	2	2	1	1	2	1	1	1	3	3	3	4	3	3	3	3	3	3	1	5	1	1	1	1	5	1	1	1	1	5	3	2	3	2	5	3	3	3	3	3	2	2	2
2020/12/14 2:07:07 午後 GMT+9	2600883	39	女性	4	4	3	2	2	2	2	3	3	4	3	2	3	3	3	2	2	3	3	3	2	4	3	2	3	2	2	3	3	4	4	4	3	2	2	4	4	3	3	2	3	3	3	2	2
2020/12/14 2:07:10 午後 GMT+9	2914711	40	女性	2	3	3	3	2	2	3	3	2	2	2	3	2	2	2	2	3	2	2	2	1	4	1	1	1	1	4	1	1	1	4	4	2	1	1	3	3	3	3	2	3	3	3	3	3
2020/12/14 2:07:15 午後 GMT+9	1190927	54	男性	4	3	3	3	2	4	1	4	4	4	3	3	3	3	2	2	4	2	2	2	1	2	3	2	4	2	2	3	3	4	4	4	3	2	2	3	4	3	2	1	4	2	4	3	3
2020/12/14 2:07:17 午後 GMT+9	956869	40	女性	3	3	4	4	4	2	3	3	3	3	3	3	3	2	2	2	3	3	3	2	2	3	3	3	4	2	2	3	4	4	4	5	3	1	1	4	5	3	1	1	3	4	2	2	1
2020/12/14 2:07:28 午後 GMT+9	753876	48	男性	2	3	3	3	2	3	2	3	4	3	3	3	2	1	2	3	3	3	2	2	1	4	2	1	2	3	1	2	3	3	4	2	4	4	4	2	5	2	1	2	4	1	3	3	3
2020/12/14 2:07:32 午後 GMT+9	1023645	27	男性	4	2	3	2	3	5	2	4	4	3	3	2	5	5	4	3	2	3	3	3	2	2	3	2	3	4	1	2	2	4	5	5	2	1	2	5	4	3	2	2	4	3	3	4	3
2020/12/14 2:07:35 午後 GMT+9	tiger100	55	男性	3	2	3	4	3	2	1	3	4	4	3	1	4	3	4	2	3	3	3	3	1	3	1	3	3	1	3	2	2	3	4	3	3	3	3	3	3	3	3	3	3	3	4	3	4
2020/12/14 2:07:40 午後 GMT+9	936979	35	女性	1	5	2	1	2	1	4	1	1	1	3	2	2	2	3	2	2	1	1	2	1	1	3	3	4	1	2	2	3	4	1	5	1	1	1	1	5	1	1	1	1	4	1	1	2
2020/12/14 2:07:48 午後 GMT+9	mnagafuji	54	男性	4	3	3	4	4	4	2	4	4	5	3	5	2	2	2	4	2	2	2	2	1	5	1	1	1	1	1	3	3	4	5	4	3	2	2	4	3	4	3	3	4	2	4	3	4
2020/12/14 2:07:54 午後 GMT+9	603644	32	男性	3	3	4	4	4	3	2	4	5	4	2	4	3	3	3	3	2	4	3	3	1	5	3	2	3	2	4	3	2	3	3	5	3	3	2	3	4	3	2	2	3	4	3	2	2
2020/12/14 2:08:01 午後 GMT+9	3862535	35	女性	2	4	3	3	4	4	3	4	3	3	3	4	3	3	4	4	3	4	4	4	2	3	2	2	2	2	3	2	2	2	4	3	3	4	4	3	4	3	3	4	3	4	3	4	4
2020/12/14 2:08:07 午後 GMT+9	3964429	32	女性	2	4	1	1	2	3	2	1	1	3	3	3	2	1	1	4	2	1	1	1	1	3	1	1	1	1	2	1	2	2	3	3	1	1	1	2	4	1	1	1	2	4	2	1	1
2020/12/14 2:08:07 午後 GMT+9	4011911	34	女性	1	1	3	2	4	1	1	3	2	3	4	2	3	4	4	4	1	3	3	3	2	2	2	1	2	1	5	1	1	1	1	3	2	2	3	1	4	2	1	2	2	1	3	3	3
2020/12/14 2:08:07 午後 GMT+9	3923259	34	男性	3	2	3	4	3	2	2	3	5	4	3	3	3	3	3	3	3	2	2	2	2	4	3	3	3	2	4	3	3	3	4	3	3	2	3	3	4	3	2	3	3	3	3	3	3
2020/12/14 2:08:10 午後 GMT+9	1065439	65	男性	4	2	3	4	4	4	2	4	4	4	4	2	4	3	3	4	2	4	3	4	4	2	3	4	4	4	1	4	4	4	5	2	3	2	2	4	2	2	2	2	3	2	3	2	3
2020/12/14 2:08:15 午後 GMT+9	3948620	35	女性	2	4	3	1	2	3	3	3	1	2	4	2	4	3	3	2	4	3	1	1	1	3	2	1	4	2	3	2	2	4	4	5	3	2	1	3	5	3	1	1	3	3	4	3	4
2020/12/14 2:08:30 午後 GMT+9	3989066	48	男性	3	2	3	3	4	2	2	4	5	4	4	4	3	2	3	3	2	3	3	2	3	1	3	4	4	3	2	3	4	4	4	4	3	2	2	4	4	3	2	2	3	1	4	4	5
2020/12/14 2:08:40 午後 GMT+9	3579473	32	女性	2	5	2	1	1	2	3	3	2	4	4	4	3	1	2	3	3	3	2	4	2	4	1	1	2	1	4	1	1	1	4	5	2	1	1	4	3	4	2	3	4	2	4	3	4
2020/12/14 2:08:42 午後 GMT+9	1296231	40	男性	2	4	3	2	2	2	3	3	2	2	3	2	4	3	3	4	2	4	3	3	1	2	2	2	3	2	2	2	2	3	3	3	3	2	3	3	2	4	2	2	4	1	4	3	3
2020/12/14 2:08:44 午後 GMT+9	1225989	31	男性	2	4	3	2	3	1	2	3	3	4	2	2	4	3	3	1	1	3	2	3	1	1	3	2	4	1	1	3	4	4	4	4	3	1	1	3	4	2	1	2	2	4	2	1	1
2020/12/14 2:08:45 午後 GMT+9	3442043	42	女性	3	2	2	3	3	2	1	2	2	4	2	2	3	2	3	2	1	3	3	3	1	1	2	3	4	1	2	2	3	4	4	4	3	2	2	4	4	3	2	2	3	2	3	2	2
2020/12/14 2:08:45 午後 GMT+9	4067232	32	女性	4	3	3	3	3	2	3	3	4	3	3	2	3	3	3	2	2	2	4	4	2	1	2	4	4	2	2	4	4	4	4	4	3	3	3	4	3	3	2	2	3	3	4	3	3
2020/12/14 2:08:53 午後 GMT+9	4014495	29	女性	3	3	4	4	4	3	3	4	4	4	3	3	4	4	4	3	3	4	4	4	2	3	3	4	4	2	3	3	4	4	3	3	4	4	4	3	3	4	3	3	3	3	4	4	4
2020/12/14 2:08:58 午後 GMT+9	116494	56	男性	2	4	1	1	1	2	3	3	3	4	3	3	2	3	3	2	3	3	3	3	1	5	1	1	2	1	3	2	3	2	4	5	2	1	1	5	4	3	1	1	2	3	3	1	2
2020/12/14 2:08:59 午後 GMT+9	241909	46	女性	4	4	3	2	2	2	2	3	3	4	4	3	3	2	2	4	2	3	3	3	1	4	3	2	4	1	4	2	2	4	4	4	4	1	2	4	3	3	2	2	3	2	3	3	4
2020/12/14 2:09:16 午後 GMT+9	2029472	34	女性	3	4	3	3	4	4	3	3	4	3	3	5	3	3	3	3	4	3	4	3	2	2	3	2	2	3	4	3	3	4	4	3	4	3	3	3	4	3	3	4	3	3	2	3	3
2020/12/14 2:09:17 午後 GMT+9	1046477	26	男性	4	2	4	4	4	1	1	4	4	4	4	2	4	3	3	1	1	3	3	3	1	2	3	3	4	1	2	3	3	4	4	3	3	3	3	3	2	3	3	3	2	2	4	3	4
2020/12/14 2:09:17 午後 GMT+9	2268703	34	女性	4	2	3	2	2	2	2	3	3	3	3	2	2	2	2	2	2	2	2	3	1	4	2	3	3	1	2	3	3	4	4	3	2	2	3	4	3	3	2	2	3	4	3	3	3
2020/12/14 2:09:20 午後 GMT+9	1791041	37	男性	3	2	4	4	3	3	2	4	4	4	4	2	4	3	4	4	2	3	4	4	2	4	2	2	3	2	3	2	3	3	4	4	3	3	3	3	3	2	2	2	3	4	3	2	2
2020/12/14 2:09:21 午後 GMT+9	3842543	45	男性	2	3	3	2	2	2	3	2	2	2	3	3	4	3	3	3	2	3	2	2	1	3	3	4	3	2	2	3	3	3	3	2	3	2	2	3	3	3	2	2	3	3	3	2	2
2020/12/14 2:09:22 午後 GMT+9	2677151	39	男性	3	2	4	4	4	3	2	4	4	4	3	1	4	3	3	3	2	2	2	2	2	3	2	2	4	2	2	3	2	4	4	2	3	2	2	3	1	2	1	2	2	2	2	2	2
2020/12/14 2:09:25 午後 GMT+9	3941813	40	女性	3	4	3	2	2	1	1	3	3	1	4	3	3	3	2	1	3	2	1	4	1	4	2	2	3	2	3	2	2	4	5	5	2	1	1	5	5	2	1	1	1	5	2	1	2
2020/12/14 2:09:31 午後 GMT+9	377924	39	男性	4	1	3	4	4	3	1	4	5	4	3	2	4	3	3	2	3	2	3	2	1	2	2	3	4	2	1	3	3	4	4	2	4	4	4	3	4	3	3	2	4	2	4	4	5
2020/12/14 2:09:31 午後 GMT+9	48038737	58	男性	3	3	3	3	3	3	3	3	3	3	3	2	4	1	2	2	2	2	2	2	1	1	2	2	2	3	4	3	3	3	4	5	3	2	1	2	5	1	1	1	3	4	2	2	2
2020/12/14 2:09:38 午後 GMT+9	242683	46	女性	2	2	3	3	3	3	2	4	4	4	3	4	3	3	3	3	4	3	2	2	2	2	3	3	4	2	3	3	3	3	4	4	3	2	2	4	4	3	2	2	3	2	3	3	4
2020/12/14 2:09:39 午後 GMT+9	3677613	45	男性	1	4	1	2	2	2	4	2	3	3	3	2	3	3	3	2	4	2	2	2	1	5	1	1	3	1	4	1	1	2	4	4	2	1	1	3	4	3	1	2	3	3	4	2	3
2020/12/14 2:09:41 午後 GMT+9	3703744	43	女性	1	4	2	2	1	1	3	2	2	3	1	4	1	1	1	1	4	2	2	1	1	2	3	2	4	1	2	2	2	3	1	5	2	1	2	1	5	1	1	1	1	4	1	1	2
2020/12/14 2:09:48 午後 GMT+9	3859447	42	男性	3	4	3	2	2	4	3	3	3	3	2	4	2	2	2	3	3	2	2	2	2	3	2	3	4	2	3	2	3	4	2	5	2	2	2	1	4	2	2	2	2	3	2	2	2
2020/12/14 2:09:50 午後 GMT+9	3572434	29	女性	4	4	2	2	2	4	3	3	3	2	4	4	2	2	2	2	2	3	3	3	2	3	3	2	3	2	4	2	2	2	5	5	2	1	1	5	4	2	1	2	3	4	2	2	2
2020/12/14 2:09:53 午後 GMT+9	3755000	28	女性	4	4	3	2	2	5	2	4	5	4	5	1	5	3	4	3	3	2	4	3	2	5	2	1	2	2	1	3	3	3	5	5	1	1	1	3	4	3	2	1	2	5	1	1	1
2020/12/14 2:09:55 午後 GMT+9	yama_8333	60	男性	3	3	2	3	3	4	2	3	4	3	4	4	3	3	4	3	2	4	3	3	3	2	3	2	4	2	3	2	2	3	3	2	4	3	3	4	3	4	3	4	4	2	5	3	4
2020/12/14 2:09:55 午後 GMT+9	sun3.7	44	女性	4	3	3	4	4	3	3	2	2	2	2	2	2	2	2	2	2	2	2	2	1	1	3	4	5	2	1	2	3	4	3	5	1	1	1	2	5	2	1	1	2	3	2	2	2
2020/12/14 2:09:59 午後 GMT+9	466071	44	男性	3	2	3	4	4	3	1	4	5	4	4	1	3	4	4	3	2	3	3	3	2	1	4	4	4	3	2	4	3	4	2	3	2	2	2	1	5	1	1	1	1	5	1	1	1
2020/12/14 2:10:02 午後 GMT+9	367640	48	男性	2	4	2	2	2	2	4	2	2	2	4	2	4	4	4	4	2	4	4	4	2	4	2	2	2	2	4	2	2	2	3	3	3	3	4	3	2	3	3	4	3	2	3	3	4
2020/12/14 2:10:10 午後 GMT+9	138525	46	男性	3	2	4	4	3	4	1	4	5	3	5	2	4	3	4	4	2	4	3	3	2	4	3	2	3	2	4	3	2	3	3	3	3	2	2	3	3	3	2	2	2	4	2	1	2
2020/12/14 2:10:17 午後 GMT+9	1887732	50	女性	2	4	3	4	3	3	1	4	4	5	2	2	3	2	2	2	2	2	2	2	1	2	3	3	4	2	2	3	4	4	3	3	3	3	3	2	2	3	2	2	4	2	4	3	3
2020/12/14 2:10:24 午後 GMT+9	2779575	40	男性	4	3	3	3	3	2	2	3	5	4	4	2	2	2	2	2	2	1	1	1	1	5	1	1	1	1	5	1	1	1	5	5	1	1	1	5	5	1	1	1	3	4	2	1	1
2020/12/14 2:10:34 午後 GMT+9	2579079	52	男性	2	2	2	3	2	2	2	3	4	2	3	2	2	3	3	2	2	2	2	3	3	2	3	4	4	2	4	2	3	3	3	4	2	2	2	2	5	2	2	2	3	3	3	2	2
2020/12/14 2:10:34 午後 GMT+9	2466363	30	男性	2	4	2	2	2	2	3	4	4	4	2	3	3	3	3	2	3	2	2	2	1	2	2	2	3	2	3	3	3	2	4	3	2	2	3	2	3	2	2	2	2	3	2	2	3
2020/12/14 2:10:35 午後 GMT+9	2436650	39	女性	2	3	3	2	2	3	2	3	4	4	3	2	3	3	3	2	2	3	3	3	2	2	3	2	2	2	2	3	3	3	2	4	3	2	2	2	3	2	2	2	2	3	2	3	3
2020/12/14 2:10:39 午後 GMT+9	1174006	56	女性	2	2	2	2	2	2	2	3	3	3	2	4	2	2	2	3	1	4	4	3	1	5	1	1	1	3	2	3	3	3	3	2	3	3	4	3	2	3	4	3	4	1	4	4	4
2020/12/14 2:10:42 午後 GMT+9	1657633	44	女性	3	3	3	2	2	3	3	3	3	3	3	2	3	4	3	3	2	3	2	3	2	4	2	2	1	2	2	2	1	1	3	4	3	2	2	4	3	3	2	2	4	3	3	3	4
2020/12/14 2:10:42 午後 GMT+9	1751777	34	男性	2	2	3	3	3	2	3	3	3	3	2	3	3	2	3	2	2	3	2	2	2	4	3	2	2	2	3	3	2	2	3	2	3	3	3	3	3	3	2	3	2	3	3	2	3
2020/12/14 2:10:45 午後 GMT+9	2466363	30	男性	2	4	2	2	2	2	3	4	4	4	2	3	3	3	3	2	3	2	2	2	1	2	2	2	3	2	3	3	3	2	4	3	2	2	3	2	3	2	2	2	2	3	2	2	3
2020/12/14 2:10:46 午後 GMT+9	2857574	46	女性	3	1	3	2	2	3	1	3	3	3	4	1	4	3	4	4	1	4	3	4	2	2	2	1	2	2	1	2	2	3	4	1	4	2	2	4	1	4	1	3	3	1	3	1	3
2020/12/14 2:10:59 午後 GMT+9	1284828	34	男性	4	3	3	4	4	2	2	4	4	4	4	4	2	2	2	2	3	2	2	2	1	2	4	3	4	1	2	4	4	4	5	5	3	2	3	4	4	3	2	3	3	4	3	2	3
2020/12/14 2:11:00 午後 GMT+9	3538501	31	女性	4	3	5	5	5	2	1	5	5	5	4	1	5	3	2	4	2	2	3	2	1	4	2	2	2	2	4	2	3	2	5	3	4	3	4	3	4	3	2	2	1	5	2	2	2
2020/12/14 2:11:02 午後 GMT+9	494309	32	男性	4	4	3	3	2	4	2	4	4	4	4	4	2	1	2	4	3	2	1	3	2	3	2	1	3	3	2	3	2	2	5	5	2	2	1	5	5	3	2	1	4	4	3	1	3
2020/12/14 2:11:05 午後 GMT+9	3984096	27	女性	4	4	3	2	2	3	1	4	5	5	4	2	4	3	3	3	2	2	2	2	1	4	2	3	2	4	1	3	5	5	5	5	1	1	1	4	5	1	1	1	4	5	2	2	2
2020/12/14 2:11:10 午後 GMT+9	1907686	62	男性	1	4	2	2	2	3	2	3	4	4	4	2	3	3	4	4	1	3	3	4	2	4	2	2	5	1	3	1	2	4	5	4	3	2	1	4	4	3	1	1	2	2	3	3	3
2020/12/14 2:11:18 午後 GMT+9	masu17ay	31	女性	3	4	4	3	3	2	2	4	4	4	4	1	5	4	5	2	2	4	2	2	1	2	3	5	5	2	2	3	4	4	4	4	3	2	2	4	4	3	2	2	4	4	3	3	3
2020/12/14 2:11:20 午後 GMT+9	1577048	41	女性	1	4	3	2	2	3	3	3	2	4	5	2	4	3	4	3	3	3	2	3	2	2	3	4	5	2	4	1	1	2	4	5	3	1	2	4	3	4	3	3	4	2	4	4	4
2020/12/14 2:11:31 午後 GMT+9	3869690	33	女性	1	3	2	2	1	1	2	2	2	2	3	1	3	2	3	4	1	3	3	4	1	4	1	1	1	1	4	1	1	1	4	5	1	1	1	3	4	2	1	1	2	2	3	1	1
2020/12/14 2:11:43 午後 GMT+9	508329	36	女性	2	4	4	4	3	2	1	3	5	5	3	2	4	3	2	1	2	3	3	2	1	2	2	3	4	1	4	3	2	5	5	5	3	2	2	4	4	3	1	2	3	2	4	4	5
2020/12/14 2:11:45 午後 GMT+9	4036556	25	男性	4	2	4	4	4	2	1	4	4	4	2	4	3	1	1	2	1	3	3	3	1	2	3	4	5	1	1	3	4	5	4	4	3	2	2	5	4	2	1	1	3	5	2	1	2
2020/12/14 2:11:51 午後 GMT+9	3164669	30	女性	2	3	3	2	2	2	2	3	3	3	3	2	3	3	3	2	2	3	2	1	1	4	2	2	3	2	4	2	3	3	4	4	3	2	2	3	5	2	1	1	2	4	2	2	2
2020/12/14 2:11:59 午後 GMT+9	3815521	49	男性	3	1	3	3	2	3	1	3	4	4	4	4	3	3	2	2	4	1	1	1	3	4	3	2	3	3	3	3	3	4	5	1	4	3	1	5	3	4	2	2	3	4	3	1	2
2020/12/14 2:12:01 午後 GMT+9	3690743	20	女性	3	4	2	2	2	4	2	4	4	5	3	4	2	1	3	4	2	4	5	5	2	5	1	1	2	2	5	2	1	2	5	5	2	1	1	4	5	1	1	2	2	5	2	1	1
2020/12/14 2:12:04 午後 GMT+9	2349425	37	男性	4	4	3	3	2	2	2	3	4	4	2	2	3	2	3	4	2	4	4	4	1	5	3	2	4	2	4	4	4	4	4	4	2	2	2	4	4	4	3	4	2	3	2	2	3
2020/12/14 2:12:05 午後 GMT+9	3005532	55	男性	4	5	3	3	3	2	2	2	2	2	4	4	3	3	2	2	4	3	2	2	1	5	1	1	1	1	5	2	1	4	5	5	2	1	1	5	5	2	1	1	5	3	4	3	4
2020/12/14 2:12:08 午後 GMT+9	4068901	33	女性	4	3	3	4	4	3	2	3	3	3	4	2	2	3	3	2	2	4	4	4	1	1	4	4	4	1	1	4	4	5	4	3	3	3	3	4	4	3	2	2	3	3	3	2	2
2020/12/14 2:12:12 午後 GMT+9	3224364	44	男性	2	4	3	2	2	3	3	3	2	3	5	2	4	4	4	5	3	3	4	3	1	5	1	1	1	1	1	1	1	2	3	3	2	2	2	3	2	3	3	3	4	3	3	3	4
2020/12/14 2:12:34 午後 GMT+9	1117797	46	女性	2	3	2	2	2	2	2	3	3	3	2	3	2	2	2	2	2	2	2	3	1	2	2	3	4	2	2	2	3	4	4	4	2	1	2	2	3	2	1	2	3	2	3	3	4
2020/12/14 2:12:34 午後 GMT+9	1912274	41	男性	4	2	3	5	4	2	1	3	3	4	4	2	4	2	2	2	1	3	1	2	1	5	2	1	2	2	3	2	3	4	4	5	3	2	2	2	4	2	1	2	2	4	2	1	1
2020/12/14 2:12:35 午後 GMT+9	2180551	40	男性	2	4	3	2	2	2	2	3	2	2	4	2	4	2	3	4	3	3	3	3	2	4	2	2	3	2	3	3	2	4	2	2	2	1	2	2	2	3	1	1	3	2	2	3	4
2020/12/14 2:12:39 午後 GMT+9	3496838	39	女性	3	1	3	3	3	3	1	3	3	3	4	1	3	3	3	2	1	2	2	2	2	1	3	3	4	3	1	3	4	5	4	2	3	1	1	2	2	2	1	1	1	2	2	1	1
2020/12/14 2:12:44 午後 GMT+9	109960	38	男性	3	2	4	3	4	3	2	4	3	4	4	2	4	3	4	2	3	3	3	3	1	5	3	3	3	2	4	3	3	3	5	3	4	3	4	4	2	4	3	4	5	2	4	3	4
2020/12/14 2:12:44 午後 GMT+9	1926873	44	女性	4	3	4	3	3	3	3	4	4	3	4	3	3	2	2	2	3	3	2	2	1	4	2	2	3	1	4	2	2	4	4	4	4	2	2	2	5	2	1	1	2	4	3	2	2
2020/12/14 2:12:44 午後 GMT+9	907080	43	女性	2	1	4	4	4	2	1	3	3	3	2	4	3	2	2	2	2	3	3	3	1	4	2	2	2	1	3	3	2	3	5	4	2	2	2	5	4	3	2	2	4	3	3	3	3
2020/12/14 2:12:55 午後 GMT+9	1207185	50	男性	3	4	3	3	3	3	4	3	2	2	4	2	4	4	4	4	2	4	3	4	2	5	2	2	2	2	4	2	2	2	4	4	3	3	2	3	3	3	2	2	4	2	4	4	4
2020/12/14 2:12:57 午後 GMT+9	1445649	35	男性	3	3	2	2	2	1	2	2	2	2	2	2	3	2	3	1	2	2	1	2	1	3	2	3	3	1	2	2	3	3	4	5	2	1	1	4	4	2	2	1	2	3	2	2	3
2020/12/14 2:12:57 午後 GMT+9	1526455	28	男性	4	4	3	3	3	2	2	3	4	4	4	4	3	2	3	2	3	2	2	3	2	3	4	4	4	2	3	3	4	5	5	5	2	2	2	4	5	2	1	1	4	1	2	1	1
2020/12/14 2:13:09 午後 GMT+9	2382066	43	女性	3	3	3	3	3	3	2	4	4	4	3	1	4	4	4	3	2	3	4	3	2	1	4	4	4	3	1	5	5	5	1	5	1	1	1	1	5	1	1	1	1	4	1	1	1
2020/12/14 2:13:13 午後 GMT+9	3010514	39	女性	4	3	3	3	2	2	2	3	3	2	2	1	4	4	4	2	1	3	2	2	1	4	1	3	4	1	1	1	2	3	4	4	4	2	3	4	1	2	3	2	2	1	3	4	4
2020/12/14 2:13:14 午後 GMT+9	2268853	43	女性	2	5	3	3	2	3	4	3	4	4	5	2	3	4	3	3	4	1	1	2	1	2	3	4	5	1	2	3	4	5	5	5	2	1	1	5	3	4	4	3	2	4	3	2	2
2020/12/14 2:13:14 午後 GMT+9	3434014	31	女性	4	4	3	1	1	1	2	3	3	3	3	4	1	1	1	1	4	1	1	1	1	3	3	1	3	1	4	1	1	1	5	5	1	1	1	5	5	3	1	1	3	5	1	1	1
2020/12/14 2:13:19 午後 GMT+9	1636183	46	男性	3	2	4	3	4	3	2	3	3	4	4	2	3	3	4	4	2	4	4	4	2	3	3	2	2	3	3	4	4	3	3	2	4	3	4	3	2	3	3	4	4	2	3	3	4
2020/12/14 2:13:27 午後 GMT+9	68765	42	女性	2	5	2	2	2	2	2	3	3	4	3	4	1	2	1	2	4	2	2	2	2	3	2	2	3	2	2	3	3	4	2	4	2	2	2	3	4	2	1	1	3	2	4	3	3
2020/12/14 2:13:30 午後 GMT+9	2738801	36	男性	2	2	2	3	2	2	2	3	3	3	2	3	3	2	2	3	3	3	2	3	1	5	2	1	1	1	3	2	2	3	4	4	2	2	2	3	4	3	2	3	3	4	3	2	2
2020/12/14 2:13:33 午後 GMT+9	3979119	40	女性	2	3	3	3	3	2	2	3	3	3	2	3	3	3	3	2	3	2	2	3	1	4	3	2	3	1	3	2	2	3	4	5	4	2	3	4	4	3	2	2	4	4	2	2	2
2020/12/14 2:14:11 午後 GMT+9	2369590	50	男性	1	4	3	1	1	1	4	3	1	1	3	4	3	2	2	3	3	3	2	2	3	3	2	2	2	3	4	3	2	2	3	4	3	2	2	3	4	3	2	2	2	4	3	2	2
2020/12/14 2:14:28 午後 GMT+9	3966383	62	男性	1	2	2	1	2	2	2	2	2	3	3	1	4	3	3	4	1	4	3	4	1	2	1	1	1	2	2	2	3	3	2	3	2	2	2	2	2	2	2	3	2	2	2	2	2
2020/12/14 2:14:35 午後 GMT+9	166250	36	男性	2	4	2	2	2	2	3	2	2	2	2	2	2	2	2	2	2	2	2	2	1	1	2	2	1	2	2	2	2	3	3	1	2	1	2	3	2	3	2	2	3	2	3	2	2
2020/12/14 2:14:37 午後 GMT+9	780599	41	男性	4	3	3	3	2	3	1	3	3	4	4	4	3	2	1	3	2	3	2	2	1	2	2	2	3	2	1	2	2	3	5	5	3	2	1	5	5	3	2	1	4	2	3	3	3
2020/12/14 2:14:51 午後 GMT+9	275026	45	男性	4	4	3	3	3	3	3	3	4	4	4	4	2	2	2	4	4	2	2	2	2	3	2	3	4	2	3	3	4	4	5	5	3	2	2	5	5	3	2	2	4	4	3	2	2
2020/12/14 2:14:59 午後 GMT+9	3700270	47	女性	1	4	1	1	1	4	1	4	4	5	4	1	2	1	1	3	1	1	1	1	5	1	3	5	5	3	4	2	1	2	2	1	2	2	2	1	4	1	1	1	2	1	4	4	4
2020/12/14 2:15:00 午後 GMT+9	266202	51	男性	2	3	4	2	2	2	2	3	4	4	3	2	4	2	3	2	4	2	2	2	1	2	2	2	4	1	3	3	2	4	3	3	3	2	3	2	3	3	2	3	2	3	3	2	3
2020/12/14 2:15:04 午後 GMT+9	3124577	38	女性	2	2	3	4	2	1	2	3	2	2	3	2	3	1	1	2	3	3	2	3	1	3	2	3	2	1	2	3	1	1	5	5	3	1	1	3	5	3	1	1	2	4	2	1	1
2020/12/14 2:15:06 午後 GMT+9	739464	42	男性	3	2	4	3	4	1	2	3	3	4	2	2	4	3	3	1	3	2	2	2	1	4	2	1	2	1	4	3	1	3	4	4	3	1	1	3	4	4	1	1	2	3	4	2	3
2020/12/14 2:15:11 午後 GMT+9	2807715	41	その他	3	3	3	1	2	3	3	3	1	1	2	4	2	1	1	2	4	3	1	2	1	5	1	1	1	2	4	2	1	2	4	1	4	3	3	4	2	3	3	3	4	2	3	2	3
2020/12/14 2:15:23 午後 GMT+9	3197147	20	男性	3	2	3	4	3	4	2	4	5	5	3	4	3	1	2	3	4	2	2	2	3	2	4	3	4	2	4	2	2	2	4	2	4	4	4	2	4	2	2	2	4	2	4	4	4
2020/12/14 2:15:24 午後 GMT+9	2400066	38	女性	3	3	3	2	3	2	2	3	4	4	2	4	3	2	2	2	3	3	2	3	2	4	3	2	3	2	3	3	3	4	4	4	3	2	2	4	5	2	2	2	4	4	2	2	2
2020/12/14 2:15:27 午後 GMT+9	3989856	30	女性	4	2	3	3	3	3	2	3	3	3	2	3	3	3	3	2	2	3	3	3	1	1	4	4	4	1	1	3	3	4	4	4	3	2	2	4	4	3	2	2	3	3	3	2	2
2020/12/14 2:15:36 午後 GMT+9	113407	39	女性	1	2	3	3	3	2	1	3	3	3	2	3	3	3	3	2	3	3	3	3	1	4	3	3	3	2	2	3	3	3	2	4	3	3	3	2	4	3	1	1	2	4	3	2	2
2020/12/14 2:16:17 午後 GMT+9	2717163	36	男性	4	2	4	4	4	5	1	5	5	5	4	3	3	3	3	4	3	4	3	3	2	5	3	2	4	1	4	3	3	4	2	5	3	2	2	1	5	3	2	2	3	3	3	2	2
2020/12/14 2:16:19 午後 GMT+9	2942272	50	男性	1	3	3	3	4	1	3	3	1	2	3	3	3	3	2	3	3	3	3	2	1	3	3	4	2	2	3	3	2	2	4	3	3	2	3	3	3	2	2	3	3	2	3	3	3
2020/12/14 2:16:21 午後 GMT+9	3184242	40	女性	2	4	3	2	2	1	1	4	5	5	2	3	4	3	2	1	5	1	2	1	1	2	2	1	2	2	2	3	2	3	5	3	3	2	3	4	4	4	1	2	2	2	4	1	2
2020/12/14 2:16:23 午後 GMT+9	2347545	44	男性	3	5	3	2	1	2	4	2	1	1	3	4	2	1	1	3	3	2	1	1	1	5	2	1	2	2	4	2	1	2	4	5	1	1	1	4	5	1	1	1	3	5	1	1	1
2020/12/14 2:16:26 午後 GMT+9	3896385	36	女性	3	1	3	3	3	3	1	3	3	3	3	1	3	2	2	2	1	1	1	1	2	1	3	4	4	2	1	5	5	5	5	4	2	1	1	2	4	1	1	1	2	3	1	1	1
2020/12/14 2:16:27 午後 GMT+9	3954719	41	女性	2	2	3	3	3	2	1	3	3	3	2	3	1	1	1	1	3	1	1	1	1	2	2	3	3	1	4	2	2	2	4	4	2	2	2	2	5	2	1	1	2	5	1	1	1
2020/12/14 2:16:45 午後 GMT+9	2139132	37	女性	3	3	3	1	2	3	1	3	3	4	3	2	3	1	2	4	2	3	2	3	1	2	1	1	2	1	2	1	1	2	3	4	2	1	2	2	5	2	1	1	2	2	2	1	2
2020/12/14 2:16:54 午後 GMT+9	152370	34	男性	4	2	4	4	4	2	2	4	5	4	3	2	3	2	3	2	2	3	3	3	1	2	4	2	4	2	2	2	4	5	4	4	2	2	2	4	3	2	2	1	2	3	2	2	2
2020/12/14 2:17:00 午後 GMT+9	3233636	36	女性	2	5	3	4	3	5	5	4	3	4	4	5	3	4	3	4	5	2	1	3	1	3	3	4	3	2	3	3	4	5	5	4	3	1	2	4	5	2	1	4	5	2	5	5	5
2020/12/14 2:17:29 午後 GMT+9	2471610	39	女性	3	3	3	3	3	3	3	3	4	4	3	3	3	3	2	3	3	3	3	3	2	3	3	2	4	2	2	3	4	4	4	4	3	3	3	3	4	3	3	3	3	3	3	3	3
2020/12/14 2:17:29 午後 GMT+9	961748	45	男性	2	3	3	2	2	2	1	3	4	4	4	1	5	3	4	2	4	3	2	2	1	5	1	1	3	1	3	2	3	4	5	4	4	1	2	4	2	4	4	3	2	4	3	2	2
2020/12/14 2:17:31 午後 GMT+9	3020283	50	男性	2	1	3	3	3	1	2	2	3	4	3	3	3	2	2	1	2	2	2	4	1	5	1	1	3	1	2	2	3	5	5	4	3	3	2	2	3	3	2	2	1	2	3	2	4
2020/12/14 2:17:37 午後 GMT+9	3225000	41	女性	4	1	4	4	4	5	1	4	4	5	4	1	5	5	5	5	1	5	5	5	2	3	3	2	2	2	2	3	3	3	2	4	2	2	2	2	5	1	1	1	2	4	1	1	1
2020/12/14 2:17:50 午後 GMT+9	1512858	40	男性	4	2	4	3	3	2	2	2	3	4	4	4	3	2	2	2	2	3	2	4	1	4	2	2	2	2	4	2	2	3	4	4	3	2	2	3	4	3	2	2	4	2	4	3	4
2020/12/14 2:17:57 午後 GMT+9	48039106	49	女性	3	3	3	3	3	3	2	3	4	4	3	4	3	2	2	3	4	2	2	2	3	5	2	2	2	3	4	2	2	2	4	5	2	2	2	5	5	1	1	1	5	5	1	1	1
2020/12/14 2:18:05 午後 GMT+9	3243215	47	男性	4	4	4	3	4	3	3	3	4	3	2	3	3	2	3	3	4	3	3	2	4	2	3	3	3	4	5	5	4	5	3	3	3	3	4	2	4	2	3	3	4	3	3	3	3
2020/12/14 2:18:19 午後 GMT+9	3770345	38	女性	4	2	4	2	3	3	1	2	2	3	2	1	2	2	1	3	1	3	2	3	1	1	1	1	2	2	1	2	1	2	2	1	2	1	2	4	1	3	1	3	3	1	3	2	3
2020/12/14 2:18:20 午後 GMT+9	2596313	46	女性	3	3	3	2	2	2	3	3	2	2	2	3	2	2	2	2	3	3	2	2	1	2	2	2	2	1	2	3	2	2	2	2	3	2	2	2	2	2	2	2	2	2	3	2	2
2020/12/14 2:18:21 午後 GMT+9	1997500	51	女性	3	1	3	3	4	3	1	3	3	3	4	1	3	3	3	4	1	3	3	3	2	1	2	3	3	4	1	3	3	4	4	2	3	2	2	4	2	3	2	2	4	1	4	3	4
2020/12/14 2:18:32 午後 GMT+9	1541629	47	女性	2	3	2	3	3	2	4	3	4	4	2	2	4	3	4	2	3	4	3	4	1	4	2	4	3	3	3	4	2	4	4	2	4	4	4	3	4	2	1	3	3	1	4	3	4
2020/12/14 2:18:42 午後 GMT+9	gennaimaru	44	女性	1	3	2	1	2	1	1	3	3	3	1	4	2	1	1	1	3	2	1	2	1	1	2	4	5	1	2	3	4	4	4	4	2	1	1	1	5	1	1	1	2	3	3	2	3
2020/12/14 2:18:48 午後 GMT+9	2842236	42	女性	1	4	3	2	1	3	1	4	4	4	4	2	4	2	3	5	1	4	4	4	1	5	1	1	1	1	5	1	1	1	1	4	1	1	1	1	4	2	1	1	1	4	2	1	1
2020/12/14 2:18:49 午後 GMT+9	4013493	29	女性	4	2	3	3	3	3	2	2	3	3	3	2	2	3	3	2	2	3	3	3	1	1	3	3	4	1	2	3	3	4	4	4	3	2	2	3	3	3	2	2	3	3	3	2	2
2020/12/14 2:18:54 午後 GMT+9	3991354	56	女性	1	2	2	3	2	1	1	2	3	4	1	4	2	2	2	1	4	1	2	1	1	2	3	3	4	1	1	2	3	4	3	3	2	3	2	2	4	2	2	2	2	1	4	4	4
2020/12/14 2:19:27 午後 GMT+9	3706152	38	男性	4	1	3	4	3	3	1	3	4	4	3	1	3	2	2	2	1	1	1	1	1	1	3	3	3	1	1	5	5	5	5	5	1	1	1	5	5	1	1	1	4	4	2	1	1
2020/12/14 2:19:29 午後 GMT+9	2331402	46	男性	3	3	3	3	3	2	3	3	4	4	3	3	3	4	4	3	3	3	3	3	1	4	2	2	2	1	2	3	3	3	4	4	3	2	2	3	4	3	2	2	3	4	3	2	2
2020/12/14 2:19:30 午後 GMT+9	3426771	30	女性	2	4	2	1	1	1	1	3	1	3	4	1	4	1	3	1	3	3	1	1	1	5	1	1	1	1	4	1	1	1	5	5	4	1	2	4	4	2	1	1	1	5	1	1	1
2020/12/14 2:19:32 午後 GMT+9	1916814	39	女性	2	4	3	2	3	3	1	4	4	4	3	3	3	2	3	4	2	3	4	3	2	2	4	4	5	3	1	4	5	5	5	5	2	2	2	2	4	2	2	2	3	1	5	5	5
2020/12/14 2:19:40 午後 GMT+9	3938139	40	女性	4	3	4	2	3	2	2	2	3	3	3	2	3	2	2	1	3	3	2	3	1	2	4	4	5	1	2	4	4	4	4	4	3	2	2	3	5	3	1	1	2	2	3	3	3
2020/12/14 2:19:42 午後 GMT+9	1228007	26	女性	1	3	2	2	1	1	2	1	3	1	4	1	3	3	3	4	1	3	2	3	1	4	1	1	1	1	4	1	1	1	2	3	2	1	1	2	5	1	1	1	2	2	2	2	1
2020/12/14 2:19:52 午後 GMT+9	3193861	46	男性	4	2	3	3	3	3	1	4	4	4	4	2	3	3	3	3	3	3	2	2	1	3	3	2	3	2	2	3	3	3	4	3	3	3	3	4	3	3	2	2	4	3	3	3	4
2020/12/14 2:20:06 午後 GMT+9	1345685	38	男性	2	4	4	3	4	3	2	4	4	5	2	4	4	1	4	2	3	4	1	4	1	5	4	3	2	1	5	3	1	3	4	2	4	4	4	4	3	4	3	3	4	3	3	3	4
2020/12/14 2:20:13 午後 GMT+9	2329465	57	女性	3	3	2	2	2	4	2	4	4	4	3	3	3	3	2	3	3	2	3	2	4	2	4	3	4	3	3	3	2	2	4	2	4	4	4	3	2	2	2	2	4	2	4	4	4
2020/12/14 2:20:19 午後 GMT+9	2844009	35	男性	3	3	3	3	3	3	1	4	4	4	3	4	2	1	2	3	3	2	1	2	1	5	3	2	3	2	2	3	2	3	4	4	3	2	3	4	4	3	2	1	3	3	3	2	3
2020/12/14 2:20:23 午後 GMT+9	4069173	31	女性	2	3	2	2	3	2	3	2	2	3	2	3	3	2	3	1	3	2	1	2	1	3	3	3	4	1	3	3	2	4	3	5	2	2	2	3	5	2	1	1	2	3	2	2	2
2020/12/14 2:20:23 午後 GMT+9	3560968	28	女性	4	3	3	3	2	5	3	4	3	5	2	4	2	1	1	3	4	2	2	2	4	3	2	3	3	4	2	4	3	4	4	5	2	2	1	5	5	3	3	2	3	2	2	3	4
2020/12/14 2:20:34 午後 GMT+9	652959	31	女性	4	3	3	4	4	3	4	3	3	3	3	3	3	4	4	3	4	3	3	3	2	4	2	3	4	3	4	2	4	3	3	4	3	3	2	3	4	3	2	2	3	3	3	2	3
2020/12/14 2:20:45 午後 GMT+9	1049868	23	男性	2	2	3	4	4	2	2	4	4	4	2	2	5	3	4	2	2	2	2	3	2	3	3	2	3	2	2	2	3	4	4	4	2	2	2	4	3	2	2	2	2	4	2	2	2
2020/12/14 2:20:53 午後 GMT+9	3517810	26	女性	2	1	3	5	5	1	1	4	4	4	2	2	4	5	5	2	1	3	2	4	1	5	2	1	3	1	3	3	3	4	4	5	1	1	1	3	5	1	1	1	1	5	1	1	1
2020/12/14 2:20:58 午後 GMT+9	327986	31	女性	4	3	4	4	3	2	1	4	4	5	4	4	3	2	2	1	2	4	4	5	3	5	2	1	3	2	3	3	2	3	5	5	2	1	1	3	5	2	1	1	4	5	1	1	1
2020/12/14 2:21:00 午後 GMT+9	3880631	26	女性	2	5	2	3	4	3	5	4	4	3	4	4	3	4	4	5	5	4	4	4	1	5	1	1	1	1	5	1	2	2	1	5	2	4	2	2	5	1	1	1	4	5	2	1	1
2020/12/14 2:21:22 午後 GMT+9	1475172	45	女性	3	2	3	3	2	3	2	3	3	3	4	1	4	4	4	3	1	3	3	3	3	1	3	4	4	3	1	3	3	3	3	2	3	2	3	3	3	2	2	2	3	3	3	2	2
2020/12/14 2:21:25 午後 GMT+9	2810580	42	男性	4	1	4	4	5	3	1	4	3	3	4	1	5	5	4	4	1	4	3	4	2	4	3	2	3	1	3	4	3	4	4	2	4	3	3	2	3	4	2	3	3	2	4	3	3
2020/12/14 2:21:27 午後 GMT+9	379565	28	女性	5	3	3	2	3	2	3	3	2	3	5	3	3	1	2	2	3	3	1	1	1	4	2	1	3	1	3	3	2	4	5	5	3	1	2	4	3	3	1	2	3	4	2	1	2
2020/12/14 2:21:27 午後 GMT+9	2864442	39	女性	1	4	3	1	1	1	2	2	2	1	3	4	4	3	2	2	3	3	2	1	1	2	2	1	1	1	4	2	2	2	1	5	2	1	1	5	5	3	1	1	2	3	4	4	4
2020/12/14 2:21:32 午後 GMT+9	3693965	70	男性	1	5	1	1	2	3	4	2	1	2	4	2	4	4	4	3	2	3	3	3	1	1	1	1	1	3	2	2	2	2	4	2	4	4	4	4	2	3	2	4	4	2	4	4	4
2020/12/14 2:21:34 午後 GMT+9	3818728	41	女性	2	4	2	2	2	2	2	2	2	2	5	1	5	4	5	3	2	3	2	2	1	2	1	1	1	1	2	1	1	1	5	2	4	4	4	3	2	3	2	3	5	1	5	5	5
2020/12/14 2:21:36 午後 GMT+9	3270660	24	男性	3	2	4	4	4	4	1	5	5	5	3	1	3	3	3	3	2	3	3	3	4	1	4	4	4	4	1	4	4	4	4	5	2	2	2	4	5	2	1	1	4	4	1	1	1
2020/12/14 2:21:52 午後 GMT+9	4011792	37	女性	2	3	1	1	1	3	1	3	4	4	2	2	2	2	2	3	3	2	2	2	1	1	1	1	4	1	1	2	2	3	4	3	2	2	2	3	4	2	1	1	4	2	3	3	2
2020/12/14 2:21:58 午後 GMT+9	3894328	34	女性	4	2	3	3	3	2	3	3	3	3	3	2	2	2	2	2	3	3	3	3	3	1	3	4	4	2	3	3	3	3	4	4	3	2	2	3	2	2	2	2	3	3	3	3	3
2020/12/14 2:21:59 午後 GMT+9	282632	46	女性	2	4	2	1	2	2	2	2	1	2	3	1	3	2	3	2	2	2	2	2	1	2	1	1	2	1	2	2	1	3	3	1	3	1	2	3	1	3	1	1	3	1	3	2	3
2020/12/14 2:22:01 午後 GMT+9	2538856	42	女性	1	4	2	1	1	1	4	3	2	3	1	4	2	2	2	2	3	2	2	2	1	4	2	2	3	2	1	3	3	3	4	5	3	1	1	4	5	3	1	1	2	5	2	1	1
2020/12/14 2:22:04 午後 GMT+9	3592021	31	女性	2	4	2	1	1	5	1	5	4	4	2	4	3	2	3	1	1	3	2	3	1	1	2	1	3	1	1	2	1	2	3	4	3	1	2	4	4	3	1	3	1	5	1	1	1
2020/12/14 2:22:28 午後 GMT+9	2600289	26	女性	2	4	3	4	2	4	1	4	4	4	5	1	4	3	3	4	4	1	2	1	1	2	3	2	5	2	2	3	4	4	5	5	2	1	1	5	5	1	1	1	4	5	2	1	1
2020/12/14 2:22:33 午後 GMT+9	982936	28	男性	4	2	4	4	4	4	2	5	4	4	5	1	4	5	4	4	1	4	4	4	2	4	3	1	2	1	5	2	1	2	4	3	4	3	3	3	3	4	3	3	3	2	4	3	3
2020/12/14 2:22:53 午後 GMT+9	2515074	35	女性	3	2	3	3	3	2	2	3	3	3	2	2	3	3	3	3	3	3	3	3	2	2	3	3	3	2	2	3	3	3	3	3	3	3	3	3	3	3	3	3	3	3	3	3	3
2020/12/14 2:22:58 午後 GMT+9	519932	45	男性	2	4	3	4	3	2	2	3	4	4	3	2	3	3	4	2	2	3	2	4	1	2	3	3	4	1	3	3	3	4	4	4	3	3	3	4	4	3	2	3	2	2	3	3	3
2020/12/14 2:23:13 午後 GMT+9	4021634	47	女性	4	4	3	2	2	2	4	4	3	3	4	2	4	3	3	2	3	2	2	3	1	2	4	4	4	1	2	4	4	4	5	5	4	1	2	4	5	3	1	1	2	4	2	1	1
2020/12/14 2:23:33 午後 GMT+9	3653704	27	女性	3	4	3	2	3	4	3	4	3	3	4	3	2	2	2	4	3	3	2	2	2	3	3	3	4	2	3	3	3	3	4	4	2	2	2	4	4	2	2	2	4	4	2	2	2
2020/12/14 2:23:39 午後 GMT+9	4052323	54	女性	3	4	3	2	2	3	1	3	5	5	3	2	2	1	1	1	2	1	2	1	1	3	1	3	4	1	1	3	5	5	5	5	3	1	1	4	4	3	1	1	3	2	3	2	3
2020/12/14 2:23:39 午後 GMT+9	1671146	27	女性	3	4	2	2	3	4	3	2	2	4	3	3	3	2	3	3	2	3	1	3	1	2	2	2	3	2	2	2	3	4	4	3	3	3	3	2	3	2	2	2	2	4	3	2	3
2020/12/14 2:23:57 午後 GMT+9	wago6902	43	男性	4	1	4	4	5	4	1	4	4	5	4	1	4	4	5	4	1	4	3	4	3	1	3	2	3	3	1	3	3	4	4	1	4	4	5	4	1	4	4	5	4	1	4	4	5
2020/12/14 2:23:58 午後 GMT+9	2253552	38	男性	2	3	3	2	2	2	3	3	3	2	3	3	3	3	4	2	2	3	2	2	1	3	4	1	1	1	3	1	2	2	2	4	3	2	2	2	4	2	1	2	2	3	3	2	3
2020/12/14 2:24:06 午後 GMT+9	628787	34	男性	3	4	2	3	2	3	4	2	2	2	3	3	3	2	2	3	3	2	2	2	2	4	2	2	3	2	3	2	2	3	3	4	2	2	2	3	3	2	2	2	3	3	3	2	2
2020/12/14 2:24:19 午後 GMT+9	2173230	35	男性	4	2	4	4	4	3	2	4	4	4	4	2	4	4	4	4	2	4	4	4	2	2	3	3	3	2	2	3	3	4	3	2	3	3	4	4	2	3	3	3	4	2	4	3	4
2020/12/14 2:24:26 午後 GMT+9	2505668	30	男性	2	4	2	3	2	4	2	4	3	4	2	3	4	2	3	2	4	2	1	2	1	4	2	2	3	2	2	3	2	4	4	4	3	1	2	5	4	3	2	2	5	2	4	3	4
2020/12/14 2:24:38 午後 GMT+9	2810689	53	男性	1	3	2	1	2	1	2	2	3	3	1	2	2	3	2	1	2	2	2	2	1	1	3	3	4	1	2	3	3	4	2	4	2	1	1	3	4	2	1	1	2	3	3	3	3
2020/12/14 2:24:40 午後 GMT+9	3168842	26	女性	4	2	2	3	3	4	2	2	2	4	5	2	4	4	2	4	2	2	2	2	1	4	1	1	1	1	5	2	2	1	4	5	2	1	1	4	5	2	1	1	4	5	2	2	2
2020/12/14 2:24:45 午後 GMT+9	3292962	42	男性	4	2	4	4	4	3	2	3	4	4	5	2	4	4	4	3	3	3	3	3	1	4	2	2	2	2	4	3	2	3	5	4	3	2	2	4	4	3	1	2	3	4	3	3	2
2020/12/14 2:24:53 午後 GMT+9	3844010	40	女性	2	3	3	3	4	2	2	3	4	4	2	3	3	2	3	2	3	3	2	3	1	2	3	3	3	2	2	3	3	4	4	3	3	2	3	4	4	3	2	2	1	4	2	1	2
2020/12/14 2:24:55 午後 GMT+9	3599373	36	女性	4	1	4	4	4	4	1	4	4	4	4	2	3	3	3	3	2	3	3	3	2	4	2	2	2	2	4	2	2	2	4	3	3	2	2	4	3	2	2	2	3	3	3	2	2
2020/12/14 2:25:15 午後 GMT+9	4028187	30	男性	1	3	3	1	3	1	4	3	1	3	4	2	4	3	3	2	3	3	2	3	1	5	1	1	1	1	5	1	1	3	4	4	3	2	2	3	4	3	2	3	2	3	3	3	3
2020/12/14 2:25:41 午後 GMT+9	3123655	25	男性	2	3	3	3	2	3	3	3	3	2	3	3	3	2	2	3	3	3	2	2	3	3	3	2	2	3	3	3	2	2	3	3	3	3	3	3	3	3	3	3	3	3	3	3	3
2020/12/14 2:25:42 午後 GMT+9	2127955	52	女性	2	3	3	3	3	3	1	4	4	5	2	3	2	1	2	1	5	1	1	1	2	4	2	2	4	2	1	3	4	5	3	3	2	2	2	4	2	4	3	4	3	2	4	4	4
2020/12/14 2:27:11 午後 GMT+9	2258721	43	女性	4	3	4	4	4	2	1	4	4	5	4	3	5	5	4	2	3	4	4	4	1	2	2	3	5	1	2	2	3	4	4	3	4	4	4	3	4	3	2	3	3	2	5	5	5
2020/12/14 2:27:17 午後 GMT+9	222621	55	女性	2	2	3	3	3	3	1	3	2	2	3	1	2	2	2	2	3	3	3	2	2	3	2	2	2	2	3	3	3	3	4	4	2	1	2	4	5	2	1	2	3	1	3	3	3
2020/12/14 2:27:19 午後 GMT+9	3589634	56	女性	1	4	2	1	1	1	2	2	2	3	2	4	2	1	2	2	3	2	2	2	1	2	3	5	5	1	2	3	5	5	4	2	3	2	3	1	5	3	1	1	1	4	2	1	2
2020/12/14 2:28:18 午後 GMT+9	1257626	53	女性	2	3	2	2	2	2	2	3	4	4	2	3	3	3	3	2	3	2	3	3	1	3	2	3	4	2	3	2	3	3	3	4	3	2	2	2	4	2	2	2	2	3	3	2	2
2020/12/14 2:30:28 午後 GMT+9	1809376	50	女性	2	3	3	3	3	2	2	3	4	4	2	3	3	2	2	2	2	3	4	4	2	3	2	2	3	2	3	3	3	3	2	3	3	2	2	2	3	3	2	3	2	2	3	4	4
2020/12/14 2:30:32 午後 GMT+9	3576960	61	男性	2	2	3	3	3	2	2	3	3	3	2	2	3	3	3	2	2	3	3	3	1	1	3	3	4	2	1	3	3	4	2	3	3	3	3	2	3	3	3	3	2	2	3	3	3
2020/12/14 2:31:42 午後 GMT+9	148287	42	女性	3	2	3	2	2	4	1	4	5	4	4	2	3	2	2	3	1	4	4	4	2	1	2	2	3	2	1	4	4	4	5	5	2	1	1	4	4	3	1	1	3	4	2	1	1
2020/12/14 2:32:13 午後 GMT+9	4074220	47	女性	4	1	4	4	4	4	1	5	5	5	5	1	5	5	5	4	1	4	4	4	5	2	5	5	5	5	1	5	5	5	5	3	3	3	3	4	5	1	1	1	4	5	1	1	1
2020/12/14 2:32:41 午後 GMT+9	3588605	34	女性	2	4	2	2	2	2	3	3	3	3	2	3	2	2	3	2	4	2	2	2	1	2	2	2	4	2	2	3	3	4	4	4	2	2	2	4	4	2	2	2	3	2	3	2	2
2020/12/14 2:34:17 午後 GMT+9	991163	40	女性	2	3	2	2	2	3	2	4	4	4	3	3	3	3	3	3	3	2	2	2	2	3	3	3	3	2	2	3	3	3	3	3	3	2	2	2	4	3	2	2	2	4	2	2	2
2020/12/14 2:34:18 午後 GMT+9	1285363	35	男性	3	3	2	4	3	3	4	2	3	4	3	4	2	3	4	2	3	4	2	3	3	2	2	3	3	2	3	2	3	2	3	2	3	3	2	2	3	2	3	3	3	2	4	3	3
2020/12/14 2:34:25 午後 GMT+9	2882128	37	女性	2	4	2	2	2	2	4	2	2	3	2	4	2	2	3	1	4	2	2	2	1	5	1	1	2	1	4	2	2	3	4	4	2	2	2	2	5	2	2	2	1	5	1	2	2
2020/12/14 2:34:26 午後 GMT+9	3968292	51	女性	2	3	3	2	3	3	3	3	3	4	2	3	3	2	3	3	3	4	3	4	2	4	3	2	3	2	3	3	3	4	4	3	4	3	4	4	3	4	4	4	4	3	4	4	4
2020/12/14 2:37:49 午後 GMT+9	2574468	41	女性	4	3	3	2	2	4	4	3	3	4	4	2	4	3	3	3	3	4	2	3	4	3	3	2	4	5	1	4	4	4	4	5	2	1	2	4	5	1	1	1	3	4	3	2	2
2020/12/14 2:39:13 午後 GMT+9	4030956	37	女性	2	4	3	1	2	2	3	3	2	2	3	2	3	3	3	1	4	1	1	1	1	4	2	1	1	2	3	1	2	2	2	3	3	3	2	1	4	2	1	2	2	2	3	2	2
2020/12/14 2:39:38 午後 GMT+9	2586146	51	男性	2	4	2	1	1	3	2	3	3	3	4	1	4	3	4	4	1	3	3	3	2	3	2	2	3	2	2	2	2	2	2	4	2	1	1	3	3	3	2	2	2	3	2	2	2
2020/12/14 2:40:12 午後 GMT+9	4066495	27	女性	2	3	3	2	2	2	1	3	4	4	2	1	3	3	3	2	2	3	3	3	1	4	2	2	1	2	4	3	2	2	3	4	3	2	3	3	4	3	2	2	2	4	3	2	2
2020/12/14 2:50:32 午後 GMT+9	3738934	37	女性	4	2	4	5	4	5	4	4	4	5	5	2	5	5	4	5	3	5	3	5	5	2	5	5	4	5	2	4	3	4	5	3	4	3	5	5	2	5	5	4	5	4	5	4	4
2020/12/14 2:58:29 午後 GMT+9	757433	40	男性	4	1	5	5	5	3	1	5	5	5	4	1	4	3	3	2	1	3	2	3	1	3	2	2	2	2	1	2	3	3	4	1	4	4	4	5	1	3	2	2	2	1	3	3	4
2020/12/14 3:02:35 午後 GMT+9	1157318	62	男性	4	2	4	3	3	4	2	4	5	4	4	1	4	4	5	4	2	4	4	4	2	2	2	2	2	2	2	2	2	2	3	3	3	2	4	2	2	4	3	3	3	3	3	3	3
2020/12/14 3:03:16 午後 GMT+9	932506	35	男性	4	2	4	4	3	3	1	4	4	5	3	3	3	2	2	3	2	4	2	4	2	1	3	3	4	2	1	3	4	5	5	4	3	2	1	5	4	3	2	2	4	2	4	4	4
2020/12/14 3:03:29 午後 GMT+9	2472020	41	男性	1	3	2	1	2	1	2	2	3	3	4	1	3	1	4	2	2	3	1	4	1	5	2	4	5	1	4	2	4	4	5	5	2	1	1	3	4	3	1	2	1	5	2	1	2
2020/12/14 3:06:15 午後 GMT+9	1954267	37	女性	3	2	4	3	3	2	2	3	3	3	3	2	4	3	3	2	3	3	3	3	2	3	3	3	4	2	3	3	3	3	4	4	3	2	2	3	4	3	2	2	3	3	3	2	3
2020/12/14 3:07:47 午後 GMT+9	1176086	37	女性	4	3	3	2	4	4	2	3	4	4	4	4	3	2	2	3	3	3	4	3	2	4	2	2	2	2	3	3	3	3	2	4	3	1	1	4	4	3	1	1	4	1	4	4	3
2020/12/14 3:11:38 午後 GMT+9	3867413	30	女性	2	4	3	2	2	1	1	3	2	2	2	4	2	1	2	1	1	2	1	2	1	1	1	2	2	1	1	2	3	2	4	4	2	1	1	1	1	1	1	1	2	4	2	1	2
2020/12/14 3:11:38 午後 GMT+9	329254	47	男性	2	2	3	2	3	2	2	3	2	3	2	2	3	2	3	2	2	4	2	3	2	3	2	2	2	2	3	2	2	2	2	3	2	2	2	2	3	2	2	3	2	2	2	2	3
2020/12/14 3:13:18 午後 GMT+9	3554155	36	女性	2	3	3	3	2	2	2	3	4	3	3	3	4	2	2	2	3	3	2	2	1	2	3	3	3	1	3	2	2	3	4	3	3	2	3	3	4	3	2	2	3	3	4	3	3
2020/12/14 3:15:38 午後 GMT+9	276409	47	男性	2	3	2	2	3	3	3	2	2	3	4	1	4	4	4	5	1	5	5	5	2	4	3	2	3	1	1	2	1	2	3	2	3	2	2	4	1	4	3	4	5	1	4	4	5
2020/12/14 3:16:15 午後 GMT+9	733149	48	男性	2	4	3	3	3	2	3	3	4	4	2	3	3	3	2	3	3	3	3	4	1	4	2	3	4	1	4	2	3	4	3	4	3	2	2	1	4	2	1	1	2	3	3	3	3
2020/12/14 3:18:31 午後 GMT+9	3462924	39	女性	1	5	1	1	1	1	5	1	1	1	4	2	4	3	4	3	2	2	1	1	1	2	1	1	1	1	2	1	1	1	2	2	1	1	1	3	3	1	1	1	3	3	1	1	1
2020/12/14 3:20:49 午後 GMT+9	3589461	44	男性	3	4	3	2	3	3	4	3	4	3	3	3	2	2	3	2	4	2	2	3	1	5	2	1	4	1	3	2	3	4	4	4	3	2	2	4	4	2	2	3	3	3	2	2	3
2020/12/14 3:24:03 午後 GMT+9	1086548	35	女性	2	4	4	3	3	4	3	4	4	4	4	2	4	3	4	2	2	3	4	5	4	2	4	4	5	4	4	4	3	4	5	2	5	4	4	5	4	4	1	1	4	2	3	2	3
2020/12/14 3:26:49 午後 GMT+9	3810428	39	女性	4	2	4	4	5	4	1	4	5	4	3	4	3	2	2	3	3	3	2	2	2	5	1	1	2	2	3	3	2	3	4	1	4	5	5	4	4	3	2	3	4	2	4	4	4
2020/12/14 3:27:08 午後 GMT+9	3110123	41	男性	2	1	2	1	3	4	2	3	2	4	4	1	4	3	3	4	1	4	3	4	1	2	3	1	4	2	1	2	3	2	3	1	2	1	1	2	4	1	1	1	2	1	4	3	3
