# Supplementary material for: The Acceptability of Virtual Characters as Social Skills Trainers: Usability Study
Source: JMIR Hum Factors. 2022 Mar 29;9(1):e35358. doi: 10.2196/35358 (PMC9006137; doi:10.2196/35358)
Supplement: Multimedia Appendix 2 [file humanfactors_v9i1e35358_app2.zip › Dataset/dataset3.csv]

タイムスタンプ	あなたのクラウドワークス ユーザID（ユーザーIDとは、クラウドワークスサイトの公開プロフィールページURL （https://crowdworks.jp/public/employers/xxxxxxxx）の末尾にある、クラウドワークスサイトの会員ごとに割り当てられた数字「xxxxxxxx」となります。）	あなたの年齢	あなたの性別	トレーナーとして受け入れることができる	話の聞き手として受け入れることができる	リアルだ	不気味だ	信頼できる	目が好みだ	顔が好みだ	髪が好みだ	声が好みだ	年齢が好みだ	服装が好みだ	好みだ	親しみやすい	トレーナーとして受け入れることができる	話の聞き手として受け入れることができる	リアルだ	不気味だ	信頼できる	目が好みだ	顔が好みだ	髪が好みだ	声が好みだ	年齢が好みだ	服装が好みだ	好みだ	親しみやすい
2021/01/18 2:55:37 午後 GMT+9	508329	36	女性	3	4	4	3	4	2	2	3	2	4	4	3	3	4	5	4	4	4	2	1	4	2	3	2	2	3
2021/01/18 2:55:44 午後 GMT+9	152370	34	男性	2	2	2	4	3	2	2	4	2	2	2	2	3	3	3	4	4	2	3	3	2	1	2	2	2	2
2021/01/18 2:55:58 午後 GMT+9	1034994	44	男性	2	2	1	4	2	1	1	1	1	2	1	1	2	2	2	1	4	2	1	1	1	1	2	1	1	1
2021/01/18 2:55:58 午後 GMT+9	3515097	52	女性	4	4	3	4	5	4	5	5	4	4	5	4	4	5	5	5	2	5	5	5	5	4	5	4	4	5
2021/01/18 2:56:02 午後 GMT+9	3316346	25	男性	3	4	4	3	3	2	3	3	2	3	3	3	3	3	3	4	4	3	2	2	2	2	3	3	2	3
2021/01/18 2:56:07 午後 GMT+9	201371	49	男性	4	4	2	2	3	3	3	3	2	3	3	3	3	4	4	2	3	3	2	2	2	2	3	3	3	3
2021/01/18 2:56:29 午後 GMT+9	2936962	34	女性	3	4	3	3	3	3	2	4	2	3	3	3	2	1	2	2	5	2	2	1	2	3	2	3	3	2
2021/01/18 2:56:32 午後 GMT+9	4107229	31	男性	3	3	4	4	4	2	1	2	2	3	3	3	3	2	2	4	5	2	2	1	1	3	2	2	1	1
2021/01/18 2:56:36 午後 GMT+9	138525	46	男性	2	3	2	3	3	3	2	2	1	1	2	2	2	2	2	3	1	4	2	1	2	2	2	2	1	2
2021/01/18 2:56:36 午後 GMT+9	381034	35	女性	4	3	4	3	4	3	3	3	3	3	3	4	3	3	3	4	4	3	3	3	2	3	3	3	2	2
2021/01/18 2:56:37 午後 GMT+9	517742	44	男性	3	4	1	4	3	3	2	3	1	3	3	1	2	4	4	3	2	3	3	2	3	3	3	4	2	3
2021/01/18 2:56:44 午後 GMT+9	992473	33	男性	4	4	2	4	3	2	2	2	2	2	2	2	2	1	1	3	5	2	1	1	1	1	1	2	1	1
2021/01/18 2:57:10 午後 GMT+9	3938139	41	女性	1	1	1	2	1	1	1	2	1	2	2	1	1	1	1	1	4	1	1	1	1	2	2	1	1	1
2021/01/18 2:57:25 午後 GMT+9	266202	51	男性	3	3	1	4	2	1	1	1	1	1	3	2	1	3	3	2	2	2	1	1	1	3	1	2	2	2
2021/01/18 2:57:25 午後 GMT+9	2701960	41	女性	3	2	4	4	3	3	2	2	1	3	3	2	3	2	2	3	3	2	2	2	3	2	3	3	2	2
2021/01/18 2:57:27 午後 GMT+9	757433	40	男性	5	4	4	1	4	3	3	3	2	3	3	3	4	4	4	4	2	3	2	2	2	3	3	2	2	3
2021/01/18 2:57:36 午後 GMT+9	276010	35	女性	4	4	2	3	3	3	2	2	2	3	3	2	2	3	3	2	3	3	2	2	3	2	3	3	2	2
2021/01/18 2:57:42 午後 GMT+9	1791041	37	男性	3	3	2	4	2	2	2	4	3	3	4	2	2	3	2	2	4	2	1	1	3	2	2	3	2	2
2021/01/18 2:57:46 午後 GMT+9	3538501	31	女性	4	5	5	2	5	3	4	4	5	4	5	4	5	5	4	5	4	5	2	3	2	5	4	5	4	4
2021/01/18 2:57:49 午後 GMT+9	1751777	34	男性	4	4	3	3	3	3	3	3	3	3	3	3	2	4	4	3	3	3	3	3	3	3	3	3	3	2
2021/01/18 2:57:49 午後 GMT+9	120691	53	女性	4	4	3	2	4	4	4	4	4	3	3	3	4	3	3	3	2	4	2	2	2	2	3	1	2	3
2021/01/18 2:58:01 午後 GMT+9	367640	48	男性	2	2	2	4	2	2	2	2	1	4	4	2	2	2	2	1	5	2	2	1	1	1	3	3	1	1
2021/01/18 2:58:03 午後 GMT+9	1173765	39	男性	1	1	1	5	2	2	1	3	1	3	3	1	1	1	1	1	5	1	1	1	2	1	1	2	1	1
2021/01/18 2:58:07 午後 GMT+9	652959	31	女性	4	4	3	1	4	4	4	4	3	3	4	4	4	4	4	3	2	3	3	3	3	3	3	4	4	3
2021/01/18 2:58:18 午後 GMT+9	3984096	27	女性	2	3	3	4	3	4	4	1	3	4	2	2	2	2	2	5	5	2	2	3	2	4	3	2	1	1
2021/01/18 2:58:18 午後 GMT+9	741515	42	女性	4	4	4	2	4	4	4	4	3	4	4	4	4	4	4	3	2	3	2	3	3	3	3	3	3	4
2021/01/18 2:58:24 午後 GMT+9	753876	48	男性	4	4	2	3	4	5	5	4	2	3	3	4	3	4	4	3	2	4	1	1	3	3	3	3	1	2
2021/01/18 2:58:25 午後 GMT+9	2779575	40	男性	2	2	4	4	2	1	1	1	1	1	1	1	2	1	1	4	5	2	1	1	1	1	1	1	1	1
2021/01/18 2:58:25 午後 GMT+9	2717163	36	男性	4	4	4	2	4	4	4	4	3	3	4	3	3	2	3	2	5	3	2	2	4	4	3	2	1	2
2021/01/18 2:58:39 午後 GMT+9	3770345	38	女性	3	2	4	2	3	2	3	2	2	3	3	2	2	3	3	4	3	3	3	2	4	3	3	3	3	2
2021/01/18 2:58:39 午後 GMT+9	2613017	42	男性	3	3	3	3	2	2	1	1	2	2	1	1	2	2	3	2	4	2	1	1	1	2	1	1	1	2
2021/01/18 2:58:40 午後 GMT+9	3693965	70	男性	3	3	3	3	3	2	2	4	2	4	3	3	3	2	2	2	2	2	2	2	2	2	2	1	2	2
2021/01/18 2:58:42 午後 GMT+9	3700270	47	女性	2	2	1	4	2	2	3	4	2	2	4	2	2	1	1	2	5	1	1	1	2	1	2	3	1	1
2021/01/18 2:58:43 午後 GMT+9	1023645	28	男性	4	4	3	2	3	5	5	5	3	4	5	4	3	2	3	3	4	2	1	2	2	3	3	3	2	2
2021/01/18 2:58:44 午後 GMT+9	261183	49	男性	2	2	2	4	2	1	1	1	1	1	1	1	2	1	1	2	4	2	1	1	1	1	1	1	1	1
2021/01/18 2:58:45 午後 GMT+9	915200	26	女性	2	1	2	4	3	3	3	3	1	3	2	2	2	1	1	1	5	1	1	1	1	2	2	2	1	1
2021/01/18 2:58:45 午後 GMT+9	275026	45	男性	4	4	3	3	3	3	3	4	3	3	3	3	4	2	3	3	4	3	2	2	2	2	3	3	2	2
2021/01/18 2:58:50 午後 GMT+9	1457405	50	女性	4	4	5	2	4	4	4	5	5	5	3	4	4	2	2	4	5	2	1	1	4	3	3	2	2	1
2021/01/18 2:58:58 午後 GMT+9	1926873	44	女性	4	4	4	2	4	4	4	4	2	3	3	3	3	2	2	3	4	3	2	1	1	2	2	3	2	2
2021/01/18 2:58:59 午後 GMT+9	700757	41	女性	2	2	1	4	2	1	1	3	1	3	3	2	1	2	2	1	4	2	1	1	2	1	3	2	1	1
2021/01/18 2:59:04 午後 GMT+9	4115859	21	女性	1	1	1	5	3	1	1	1	1	3	1	1	1	1	2	1	5	2	1	1	1	1	3	2	1	1
2021/01/18 2:59:10 午後 GMT+9	2842236	42	女性	2	1	1	4	2	2	2	2	1	1	3	2	1	3	3	2	2	3	1	1	1	2	2	2	1	1
2021/01/18 2:59:11 午後 GMT+9	839318	42	男性	2	2	4	2	2	2	2	2	2	2	4	2	2	4	4	4	2	3	3	3	3	3	3	4	4	3
2021/01/18 2:59:11 午後 GMT+9	1130201	32	女性	2	3	1	2	1	1	1	1	1	3	1	1	2	2	2	3	4	2	1	1	1	1	3	1	1	1
2021/01/18 2:59:13 午後 GMT+9	3956075	37	女性	2	2	1	5	1	1	2	2	1	1	3	1	2	1	1	1	5	1	1	1	2	1	2	2	1	1
2021/01/18 2:59:14 午後 GMT+9	3400586	34	女性	4	4	4	4	4	2	2	2	2	2	3	2	2	2	2	4	4	2	2	2	3	2	2	2	2	2
2021/01/18 2:59:17 午後 GMT+9	3973246	30	女性	4	4	3	1	3	4	4	4	3	3	4	4	4	1	2	5	5	3	1	1	3	3	3	3	1	1
2021/01/18 2:59:20 午後 GMT+9	2180490	53	男性	4	4	2	2	2	1	1	4	5	2	1	3	3	4	4	2	1	4	2	1	4	2	2	1	4	4
2021/01/18 2:59:30 午後 GMT+9	2253552	38	男性	3	2	1	3	2	2	1	3	1	2	4	2	2	2	2	1	4	2	1	1	1	2	2	1	1	2
2021/01/18 2:59:36 午後 GMT+9	1912274	41	男性	2	2	3	4	2	3	2	2	1	3	3	3	2	3	2	2	5	2	1	1	3	1	2	3	2	1
2021/01/18 2:59:37 午後 GMT+9	1207185	50	男性	4	4	2	1	4	5	4	5	4	4	4	4	5	4	4	2	1	4	3	3	3	4	4	3	3	4
2021/01/18 2:59:39 午後 GMT+9	2574468	41	女性	4	4	3	3	4	4	4	4	4	4	4	4	3	2	2	4	4	2	1	1	1	3	3	4	2	2
2021/01/18 2:59:40 午後 GMT+9	2106307	47	女性	4	4	3	2	3	3	3	3	2	3	3	3	3	3	3	4	4	3	2	2	2	2	3	3	2	2
2021/01/18 2:59:41 午後 GMT+9	3755239	30	女性	2	2	2	5	2	3	1	4	3	3	3	1	1	2	2	2	5	2	1	1	3	2	3	3	1	1
2021/01/18 2:59:41 午後 GMT+9	749680	39	女性	4	3	1	2	2	5	4	3	2	2	2	2	3	4	2	1	4	3	2	2	2	2	2	2	2	2
2021/01/18 2:59:41 午後 GMT+9	1790440	56	男性	3	3	2	2	2	3	3	3	1	2	3	3	3	3	3	2	3	3	2	1	2	2	2	2	2	3
2021/01/18 2:59:42 午後 GMT+9	2400066	38	女性	3	3	3	4	3	2	3	3	2	3	3	3	3	2	2	2	5	2	2	2	2	2	3	3	2	2
2021/01/18 2:59:43 午後 GMT+9	3328808	57	女性	1	1	2	3	2	2	2	3	2	2	2	1	2	1	2	3	3	2	2	2	3	2	2	3	2	2
2021/01/18 2:59:49 午後 GMT+9	3986009	40	男性	4	4	4	3	3	3	3	3	3	3	3	3	2	2	2	1	1	2	2	1	1	3	2	2	1	2
2021/01/18 2:59:51 午後 GMT+9	3906742	48	女性	3	3	2	2	3	3	3	3	2	3	4	3	3	3	3	2	4	3	3	2	2	2	3	3	2	2
2021/01/18 2:59:52 午後 GMT+9	3737986	30	男性	4	4	4	2	4	3	3	3	3	2	3	3	3	2	2	2	4	2	2	2	2	3	3	3	2	2
2021/01/18 2:59:53 午後 GMT+9	3828894	38	男性	1	2	2	2	2	2	1	2	1	2	2	1	2	1	2	2	4	2	1	1	1	1	2	2	3	1
2021/01/18 2:59:56 午後 GMT+9	982936	28	男性	2	2	2	4	2	3	3	3	1	2	3	2	2	1	2	1	5	2	1	1	2	1	2	1	1	2
2021/01/18 2:59:56 午後 GMT+9	3968292	52	女性	5	5	4	2	4	4	4	3	3	3	3	4	4	5	5	5	2	5	3	3	3	3	3	4	4	4
2021/01/18 2:59:59 午後 GMT+9	907080	44	女性	3	2	3	2	3	2	2	2	2	2	2	2	2	2	2	5	4	2	1	1	1	1	2	2	1	2
2021/01/18 3:00:04 午後 GMT+9	3287528	37	男性	3	3	4	5	3	4	4	4	1	3	3	2	2	3	3	4	5	3	3	3	4	2	3	3	2	2
2021/01/18 3:00:04 午後 GMT+9	2227987	32	男性	3	3	3	3	3	2	2	2	2	3	3	3	3	2	2	2	5	3	1	1	1	2	2	2	1	2
2021/01/18 3:00:05 午後 GMT+9	2942272	50	男性	3	4	1	3	2	3	3	3	2	3	3	3	2	3	2	1	4	2	2	2	2	3	3	3	2	1
2021/01/18 3:00:15 午後 GMT+9	3718093	46	女性	5	5	3	1	3	3	3	3	3	3	3	3	3	4	4	3	3	3	3	3	2	3	3	3	3	3
2021/01/18 3:00:16 午後 GMT+9	1533311	45	女性	4	4	1	3	3	3	3	3	2	3	3	2	2	3	3	2	4	3	1	2	1	2	3	3	2	1
2021/01/18 3:00:19 午後 GMT+9	2642372	31	女性	3	3	3	4	3	1	1	1	4	3	3	3	2	3	3	5	4	3	1	1	2	3	3	3	1	2
2021/01/18 3:00:21 午後 GMT+9	178919	56	男性	3	4	1	3	2	3	3	3	2	3	3	2	2	3	3	2	4	3	2	2	3	3	3	3	2	2
2021/01/18 3:00:21 午後 GMT+9	3349397	37	男性	2	2	2	4	2	3	3	4	1	3	4	2	3	3	3	3	2	3	3	3	3	3	3	2	3	3
2021/01/18 3:00:28 午後 GMT+9	3496838	39	女性	4	4	4	1	4	3	3	3	4	5	4	4	4	4	4	3	1	4	2	2	3	3	4	4	3	3
2021/01/18 3:00:35 午後 GMT+9	3288787	34	男性	3	2	3	4	3	2	2	3	2	3	3	3	2	3	3	3	4	3	2	3	3	2	3	3	3	3
2021/01/18 3:00:35 午後 GMT+9	149507	46	女性	4	4	2	2	4	4	4	4	2	4	4	4	4	2	2	2	4	3	2	2	2	2	3	3	2	2
2021/01/18 3:00:42 午後 GMT+9	3941813	40	女性	3	4	3	2	2	1	1	1	2	4	2	2	2	3	4	4	2	4	3	3	3	2	3	3	2	2
2021/01/18 3:00:45 午後 GMT+9	1529773	43	女性	4	4	3	3	4	3	3	4	2	3	3	3	4	3	3	2	3	3	2	2	2	2	3	4	2	2
2021/01/18 3:00:50 午後 GMT+9	842026	40	男性	2	1	3	4	2	2	2	3	1	3	3	2	2	2	1	3	3	2	3	2	4	1	3	3	2	2
2021/01/18 3:00:55 午後 GMT+9	799729	36	男性	3	4	1	2	3	2	3	4	3	3	3	3	4	4	4	4	3	3	1	1	3	2	3	3	2	2
2021/01/18 3:00:58 午後 GMT+9	1916814	40	女性	2	3	3	4	3	2	2	3	2	4	3	3	4	2	2	4	4	3	2	1	2	2	3	4	2	3
2021/01/18 3:00:58 午後 GMT+9	3518284	48	女性	2	2	1	4	2	1	1	2	1	3	3	1	2	2	2	2	4	3	2	2	2	1	3	3	2	2
2021/01/18 3:00:59 午後 GMT+9	4021634	47	女性	2	2	2	4	2	2	3	3	3	4	3	2	2	1	2	1	1	2	1	1	2	3	3	4	2	2
2021/01/18 3:00:59 午後 GMT+9	1907686	62	男性	4	4	2	3	4	3	3	3	4	3	3	3	4	2	1	1	4	2	2	2	1	2	1	1	1	2
2021/01/18 3:01:02 午後 GMT+9	769122	41	女性	2	1	3	4	2	1	1	3	1	4	4	2	2	2	3	4	4	3	2	1	2	3	4	3	2	2
2021/01/18 3:01:04 午後 GMT+9	1612472	65	男性	4	4	2	3	3	2	2	2	3	3	4	3	3	2	3	2	4	2	2	2	2	3	2	2	1	2
2021/01/18 3:01:07 午後 GMT+9	jwsjwq	31	男性	3	3	2	3	2	3	3	2	2	3	2	3	3	3	3	2	4	3	3	2	3	2	3	3	3	2
2021/01/18 3:01:08 午後 GMT+9	3153121	49	女性	3	4	2	4	3	2	2	2	2	3	3	2	3	2	2	2	4	2	1	1	2	2	3	3	2	2
2021/01/18 3:01:09 午後 GMT+9	2915031	54	男性	2	2	2	4	2	3	3	3	3	3	3	3	2	2	2	2	4	2	2	2	3	3	3	3	3	3
2021/01/18 3:01:09 午後 GMT+9	1824323	36	男性	4	5	2	1	4	3	3	2	3	3	4	3	4	1	2	1	5	2	1	1	2	2	2	2	1	2
2021/01/18 3:01:14 午後 GMT+9	3327831	35	男性	2	2	1	4	2	1	1	2	2	2	3	1	3	3	2	1	4	2	1	1	2	2	2	2	1	2
2021/01/18 3:01:14 午後 GMT+9	3560968	28	女性	2	1	3	1	2	4	2	3	1	4	2	4	4	4	3	5	3	4	2	2	3	2	4	3	2	2
2021/01/18 3:01:19 午後 GMT+9	1349084	60	男性	3	2	1	4	3	3	3	3	3	3	2	2	2	2	2	1	4	2	2	2	3	3	3	3	2	2
2021/01/18 3:01:32 午後 GMT+9	2180551	40	男性	3	4	4	3	3	3	4	4	3	3	4	3	3	3	3	2	4	3	2	2	2	3	3	3	2	3
2021/01/18 3:01:37 午後 GMT+9	1744560	30	女性	3	2	3	4	2	3	3	2	1	3	3	2	2	2	2	2	5	2	1	1	2	2	3	2	2	2
2021/01/18 3:01:44 午後 GMT+9	3592021	31	女性	1	1	2	5	2	1	1	1	1	2	2	1	1	1	1	2	5	1	1	1	1	1	1	1	1	2
2021/01/18 3:01:46 午後 GMT+9	27maiii05	22	女性	2	2	1	4	2	2	3	3	2	2	3	2	2	2	2	3	4	2	1	1	4	2	2	3	2	2
2021/01/18 3:01:47 午後 GMT+9	3572434	29	女性	2	2	5	4	2	2	2	2	2	2	2	2	2	1	1	5	5	1	1	1	1	1	1	1	1	1
2021/01/18 3:01:48 午後 GMT+9	3038762	31	男性	4	4	3	2	4	3	3	2	2	3	3	3	3	3	3	3	4	3	2	3	3	2	3	2	2	2
2021/01/18 3:02:04 午後 GMT+9	2560392	49	女性	4	3	4	2	4	3	4	3	3	3	3	3	3	2	2	3	4	2	2	1	2	3	3	3	2	2
2021/01/18 3:02:10 午後 GMT+9	1445649	35	男性	2	2	3	4	3	3	2	2	2	3	3	2	2	1	2	3	5	2	2	1	2	2	3	3	1	1
2021/01/18 3:02:12 午後 GMT+9	2677151	40	男性	3	3	2	3	3	2	2	2	1	2	1	1	2	2	2	3	3	3	2	1	2	2	2	2	1	2
2021/01/18 3:02:27 午後 GMT+9	4021758	42	男性	2	2	2	3	3	1	1	2	2	2	2	2	1	2	2	2	3	3	2	2	2	2	2	2	1	2
2021/01/18 3:02:29 午後 GMT+9	3844010	40	女性	1	2	1	1	1	1	1	1	1	2	2	1	2	1	1	2	3	2	2	1	1	1	2	2	2	1
2021/01/18 3:02:31 午後 GMT+9	1673150	28	男性	4	4	4	4	2	3	2	3	2	4	4	2	2	4	4	4	3	3	2	3	4	2	4	4	3	3
2021/01/18 3:02:31 午後 GMT+9	3518217	21	女性	5	3	3	3	3	3	3	3	4	4	2	4	4	5	3	4	3	3	3	3	3	4	3	3	4	4
2021/01/18 3:02:35 午後 GMT+9	3010514	39	女性	2	2	2	3	2	2	4	4	2	3	5	3	4	3	2	3	2	2	3	3	3	2	3	3	3	2
2021/01/18 3:02:41 午後 GMT+9	1484104	29	男性	4	4	2	4	3	3	3	3	3	3	3	3	3	4	4	2	3	3	3	3	3	3	3	3	3	3
2021/01/18 3:02:42 午後 GMT+9	69667	33	男性	1	1	1	5	1	1	1	3	1	4	4	1	1	1	1	1	5	1	1	1	4	1	1	1	1	1
2021/01/18 3:03:07 午後 GMT+9	2525366	59	男性	4	4	3	2	3	4	3	3	2	3	3	3	4	3	4	3	4	3	2	2	3	2	3	2	2	3
2021/01/18 3:03:11 午後 GMT+9	2002335	27	男性	2	2	2	5	3	3	3	3	2	2	2	2	2	2	2	2	5	3	2	2	2	2	2	3	2	2
2021/01/18 3:03:12 午後 GMT+9	2395539	53	男性	3	4	2	3	4	3	3	3	3	3	2	3	4	3	3	3	3	3	2	2	2	3	3	3	2	3
2021/01/18 3:03:12 午後 GMT+9	4008717	33	女性	3	3	4	2	3	2	2	2	2	2	2	2	3	3	2	3	3	3	1	1	1	1	1	1	1	3
2021/01/18 3:03:14 午後 GMT+9	898248	27	男性	3	4	2	4	3	2	1	1	2	2	2	2	1	2	3	1	4	3	1	1	1	2	2	3	1	1
2021/01/18 3:03:21 午後 GMT+9	4069826	33	男性	4	4	3	4	3	3	3	3	2	3	4	3	3	2	3	2	4	3	1	1	2	2	3	3	1	2
2021/01/18 3:03:34 午後 GMT+9	2382066	43	女性	3	3	4	3	3	2	2	2	2	2	2	2	3	3	3	4	2	3	2	2	2	2	2	2	2	3
2021/01/18 3:03:34 午後 GMT+9	2287582	43	男性	4	4	3	3	3	3	3	3	3	3	3	3	3	4	4	3	3	3	2	2	3	3	3	3	3	3
2021/01/18 3:03:35 午後 GMT+9	4014495	29	女性	4	4	2	2	4	3	3	4	3	3	3	3	4	2	2	2	4	2	2	2	2	3	3	2	2	3
2021/01/18 3:03:36 午後 GMT+9	3896385	36	女性	5	5	4	1	5	5	5	5	5	5	5	5	5	4	5	3	1	4	4	4	4	4	4	4	4	3
2021/01/18 3:03:38 午後 GMT+9	2360666	38	女性	4	4	2	3	3	4	4	4	3	4	4	3	3	3	4	2	4	3	1	2	2	3	3	2	2	2
2021/01/18 3:03:42 午後 GMT+9	4094103	27	女性	4	4	2	3	3	3	3	4	3	3	2	4	4	2	2	2	4	3	2	1	1	3	3	3	2	2
2021/01/18 3:03:47 午後 GMT+9	4051115	33	女性	4	4	3	2	4	4	4	2	3	3	3	3	4	2	2	2	4	2	1	2	2	2	2	3	2	2
2021/01/18 3:03:47 午後 GMT+9	4073943	55	男性	3	2	3	2	3	2	2	3	3	4	4	3	4	3	2	2	2	2	2	2	2	2	3	3	2	2
2021/01/18 3:03:51 午後 GMT+9	1833470	37	女性	5	4	3	1	4	4	4	3	3	3	4	4	4	2	2	1	4	2	1	1	2	3	3	2	2	1
2021/01/18 3:03:52 午後 GMT+9	2139132	37	女性	3	3	3	2	4	3	3	4	3	3	3	3	4	2	2	4	4	3	2	2	2	3	3	3	2	2
2021/01/18 3:03:52 午後 GMT+9	1388752	43	女性	2	2	1	2	2	1	2	2	1	2	2	1	2	2	2	3	4	2	1	1	1	1	3	2	1	2
2021/01/18 3:03:57 午後 GMT+9	1119495	35	女性	4	3	3	2	4	4	4	4	3	3	3	4	4	1	2	3	4	2	2	1	2	3	3	2	1	2
2021/01/18 3:03:57 午後 GMT+9	2258721	43	女性	4	5	3	1	4	4	4	4	5	5	5	4	4	3	3	4	4	3	3	3	3	2	4	4	2	2
2021/01/18 3:03:59 午後 GMT+9	1809376	50	女性	4	4	4	1	3	3	3	3	2	2	4	3	3	4	4	4	1	3	2	2	4	2	3	3	3	4
2021/01/18 3:04:02 午後 GMT+9	3933094	41	女性	3	3	4	4	3	3	3	3	3	3	4	3	4	3	3	3	5	3	2	2	4	4	3	2	3	3
2021/01/18 3:04:07 午後 GMT+9	2212281	20	女性	4	3	3	3	3	4	3	4	3	4	3	3	3	4	2	4	3	3	2	4	3	4	3	3	3	2
2021/01/18 3:04:09 午後 GMT+9	1657633	44	女性	2	3	3	3	2	2	3	3	2	3	3	2	2	3	3	4	3	2	1	2	2	2	3	4	2	2
2021/01/18 3:04:17 午後 GMT+9	1103016	46	男性	4	4	4	1	3	3	3	3	2	3	3	3	4	3	3	4	2	3	3	2	3	2	2	3	2	2
2021/01/18 3:04:19 午後 GMT+9	780599	41	男性	2	2	2	4	2	3	3	3	2	3	3	2	2	2	2	4	4	2	3	3	3	3	3	3	2	2
2021/01/18 3:04:20 午後 GMT+9	3815391	23	女性	3	4	3	4	2	1	2	1	1	3	3	2	2	1	2	3	5	1	1	1	1	1	1	1	1	1
2021/01/18 3:04:20 午後 GMT+9	1317935	47	男性	5	4	2	3	3	2	2	4	2	4	4	3	5	2	2	1	5	3	1	2	3	2	3	2	2	2
2021/01/18 3:04:23 午後 GMT+9	4006340	22	女性	4	2	2	4	2	1	1	4	1	4	3	3	2	4	4	3	3	3	2	2	4	3	5	4	3	4
2021/01/18 3:04:26 午後 GMT+9	776557	28	男性	3	3	2	4	3	2	2	2	1	2	2	2	2	3	3	4	4	3	2	2	3	2	3	3	2	2
2021/01/18 3:04:26 午後 GMT+9	3332994	35	男性	4	4	4	2	4	3	2	4	3	3	3	3	5	4	3	4	2	3	2	2	2	3	2	2	3	3
2021/01/18 3:04:29 午後 GMT+9	769818	33	女性	5	5	5	5	4	2	5	5	5	5	5	4	5	5	5	3	1	4	1	1	1	4	3	1	2	2
2021/01/18 3:04:35 午後 GMT+9	2151311	50	女性	3	4	2	3	3	4	4	4	1	4	4	3	3	2	3	2	4	3	1	1	3	2	3	3	2	2
2021/01/18 3:04:36 午後 GMT+9	3854395	33	女性	2	2	3	2	2	1	2	3	3	3	3	3	2	3	2	3	4	3	2	2	1	3	3	2	2	2
2021/01/18 3:04:37 午後 GMT+9	3947402	32	女性	4	4	3	3	3	2	2	2	1	3	3	2	3	4	4	3	2	3	3	2	2	3	2	2	2	3
2021/01/18 3:04:49 午後 GMT+9	2795901	36	女性	3	4	2	2	4	2	3	4	2	3	4	3	3	3	3	2	3	4	2	3	3	2	3	4	2	3
2021/01/18 3:04:50 午後 GMT+9	354006	32	女性	4	4	4	3	4	3	4	3	3	3	3	3	4	3	3	4	4	3	2	3	3	3	3	3	3	2
2021/01/18 3:04:58 午後 GMT+9	669855	47	男性	2	2	2	4	2	3	3	3	3	3	3	3	2	1	1	3	4	2	2	1	1	3	3	2	2	2
2021/01/18 3:05:02 午後 GMT+9	839571	39	女性	3	3	3	2	3	2	2	2	2	1	2	2	2	3	3	2	1	3	2	2	2	2	2	2	1	2
2021/01/18 3:05:02 午後 GMT+9	mamemoyasi	30	男性	2	2	3	4	2	2	2	2	3	2	2	2	3	1	1	2	5	1	1	1	1	2	2	1	1	2
2021/01/18 3:05:10 午後 GMT+9	2211937	42	女性	3	2	1	1	3	4	4	5	1	4	4	3	3	3	4	3	4	3	1	1	3	3	4	3	2	1
2021/01/18 3:05:16 午後 GMT+9	4059666	36	女性	5	5	5	4	5	5	5	5	2	5	5	4	5	2	2	5	5	2	1	1	3	2	4	3	2	1
2021/01/18 3:05:16 午後 GMT+9	3579473	32	女性	3	2	1	4	4	3	3	4	2	3	4	2	2	4	3	3	2	4	1	1	1	2	2	3	2	2
2021/01/18 3:05:22 午後 GMT+9	1052964	37	女性	5	5	5	3	4	4	4	5	4	4	4	4	5	4	4	4	5	4	2	2	4	2	3	3	3	3
2021/01/18 3:05:26 午後 GMT+9	3966551	37	女性	5	4	4	4	3	4	4	5	2	1	4	3	3	2	2	2	2	3	1	1	1	1	1	1	1	1
2021/01/18 3:05:40 午後 GMT+9	2600289	26	女性	4	4	3	3	4	2	3	5	4	3	3	3	4	3	2	5	4	3	2	2	1	2	2	2	1	2
2021/01/18 3:05:43 午後 GMT+9	3755000	27	女性	4	3	4	2	3	2	4	3	1	5	4	2	3	2	5	4	3	5	5	4	3	4	2	4	3	4
2021/01/18 3:05:59 午後 GMT+9	2125292	55	女性	4	4	4	1	4	4	4	4	4	4	4	4	4	3	3	4	1	3	3	3	3	3	3	3	3	3
2021/01/18 3:06:01 午後 GMT+9	2369590	50	男性	3	3	3	2	3	3	3	3	2	3	3	3	3	2	2	2	4	2	2	2	2	2	2	2	2	2
2021/01/18 3:06:02 午後 GMT+9	3964429	32	女性	1	1	3	3	2	4	2	2	2	2	2	2	3	1	1	2	4	2	3	2	2	2	2	2	2	3
2021/01/18 3:06:03 午後 GMT+9	733149	48	男性	3	3	1	4	3	2	1	3	1	3	3	1	2	3	3	2	4	3	1	1	2	1	3	2	1	2
2021/01/18 3:06:06 午後 GMT+9	kayo33333	33	女性	3	2	1	4	1	1	3	3	1	3	3	1	2	1	1	3	4	1	1	1	1	1	1	1	1	1
2021/01/18 3:06:08 午後 GMT+9	3579467	35	女性	1	2	1	5	1	3	3	3	4	3	4	3	2	1	1	1	5	2	1	3	3	2	3	4	2	1
2021/01/18 3:06:15 午後 GMT+9	3197147	20	男性	4	4	4	1	4	4	4	4	3	4	4	4	4	3	3	3	3	3	3	3	4	3	4	4	3	3
2021/01/18 3:06:18 午後 GMT+9	3270660	24	男性	3	3	3	2	3	2	2	2	3	3	3	3	3	3	3	2	2	2	2	2	3	3	3	3	3	3
2021/01/18 3:06:21 午後 GMT+9	529579	41	女性	4	4	3	2	3	3	4	4	3	3	4	4	4	2	3	2	4	3	2	2	3	3	3	3	2	2
2021/01/18 3:06:25 午後 GMT+9	3954203	47	男性	3	2	2	4	3	2	2	4	1	4	2	3	3	2	2	1	4	2	2	1	2	2	3	1	1	2
2021/01/18 3:06:28 午後 GMT+9	4108062	37	女性	1	1	1	4	1	1	1	1	1	1	2	1	1	1	2	1	5	1	1	1	1	2	1	1	1	1
2021/01/18 3:06:29 午後 GMT+9	297683	44	男性	4	4	3	2	4	3	3	4	4	3	4	4	4	4	4	5	2	4	3	3	2	4	3	4	3	3
2021/01/18 3:06:35 午後 GMT+9	3948620	35	女性	3	3	3	4	3	2	1	1	1	3	2	1	2	2	1	1	5	2	1	1	2	1	3	3	1	1
2021/01/18 3:06:42 午後 GMT+9	2286689	43	男性	3	3	2	4	2	3	3	3	2	3	2	3	2	2	2	2	4	2	3	3	3	2	3	3	3	2
2021/01/18 3:06:44 午後 GMT+9	3854083	25	男性	3	2	2	4	3	5	3	5	2	4	3	3	2	2	2	3	5	3	1	2	2	3	2	2	2	1
2021/01/18 3:06:46 午後 GMT+9	1954267	37	女性	3	3	4	3	3	3	3	4	2	3	3	3	2	2	2	2	4	3	2	2	3	2	3	3	2	2
2021/01/18 3:06:50 午後 GMT+9	1407848	44	男性	4	5	3	2	4	3	3	3	2	3	2	3	4	4	3	2	3	4	2	2	2	2	4	2	2	3
2021/01/18 3:06:57 午後 GMT+9	3063359	33	女性	2	1	1	1	3	1	1	3	1	1	2	2	1	2	1	2	1	2	1	1	2	1	1	1	1	1
2021/01/18 3:07:02 午後 GMT+9	4010028	40	男性	2	2	3	4	2	1	2	1	2	2	2	1	2	3	2	2	4	3	2	2	2	2	3	3	2	3
2021/01/18 3:07:03 午後 GMT+9	1335657	40	男性	3	3	2	4	2	1	1	1	1	1	1	1	2	2	2	4	4	2	1	1	1	1	1	2	1	1
2021/01/18 3:07:04 午後 GMT+9	1751475	41	男性	2	2	2	4	2	2	2	2	2	2	2	2	2	2	3	2	4	2	2	2	2	3	2	2	2	2
2021/01/18 3:07:16 午後 GMT+9	4096953	25	女性	2	3	2	4	2	3	3	3	2	3	4	2	1	1	1	1	5	2	1	1	2	1	2	3	2	1
2021/01/18 3:07:21 午後 GMT+9	3706152	38	男性	4	5	4	1	4	4	4	4	4	3	4	5	5	5	5	3	1	3	3	3	3	3	3	3	3	3
2021/01/18 3:07:32 午後 GMT+9	4092794	32	女性	4	4	2	2	3	1	1	1	3	3	4	1	3	2	2	1	5	2	1	1	1	2	1	1	1	1
2021/01/18 3:07:41 午後 GMT+9	2579079	52	男性	4	4	3	4	4	3	3	4	4	3	4	4	4	2	2	1	5	2	2	1	2	3	3	3	2	2
2021/01/18 3:07:44 午後 GMT+9	4100083	40	女性	3	3	2	3	2	2	2	2	2	2	2	2	3	3	4	3	3	3	3	3	3	3	3	3	2	3
2021/01/18 3:07:50 午後 GMT+9	301457	41	女性	3	3	2	4	3	3	3	3	2	3	3	3	2	2	2	3	5	3	2	2	3	2	3	3	1	1
2021/01/18 3:07:57 午後 GMT+9	17660	31	男性	4	4	2	2	3	3	3	3	3	3	3	3	3	4	4	3	2	3	3	3	3	3	3	3	3	3
2021/01/18 3:08:01 午後 GMT+9	494309	32	男性	3	2	2	5	1	2	1	3	1	3	3	2	1	3	3	3	4	3	2	1	3	2	3	3	2	2
2021/01/18 3:08:01 午後 GMT+9	snooo310	24	女性	3	3	3	3	3	3	3	3	3	3	3	3	3	3	3	3	3	3	3	3	3	3	3	3	3	3
2021/01/18 3:08:08 午後 GMT+9	3247790	41	男性	4	4	2	3	3	2	2	3	2	3	2	2	3	4	3	2	3	3	1	2	1	2	3	3	2	2
2021/01/18 3:08:10 午後 GMT+9	1577048	41	女性	2	2	2	5	2	1	2	4	2	3	3	3	3	2	3	3	3	3	2	2	3	3	3	3	2	2
2021/01/18 3:08:11 午後 GMT+9	222621	55	女性	3	3	2	3	3	2	2	2	1	3	3	2	3	1	1	4	4	2	2	1	1	1	2	1	1	1
2021/01/18 3:08:11 午後 GMT+9	1475172	46	女性	4	4	3	2	3	3	3	3	3	4	3	3	4	2	3	2	4	3	2	2	3	2	3	3	2	2
2021/01/18 3:08:20 午後 GMT+9	1080069	59	男性	2	2	2	4	3	1	1	1	2	3	3	2	1	2	2	3	4	3	2	1	2	2	3	2	2	1
2021/01/18 3:08:23 午後 GMT+9	439395	47	男性	4	4	3	2	4	4	4	4	3	3	3	4	4	2	3	2	4	3	2	2	2	3	3	3	2	2
2021/01/18 3:08:42 午後 GMT+9	baio887iwpufo51	38	男性	4	4	3	1	3	3	2	4	2	4	5	3	4	4	3	4	2	3	2	3	1	3	2	2	3	3
2021/01/18 3:08:47 午後 GMT+9	3252740	43	男性	3	3	2	3	2	2	3	2	2	3	2	2	2	2	2	4	4	3	2	2	2	3	2	3	2	2
2021/01/18 3:09:02 午後 GMT+9	3978439	32	女性	3	4	2	3	4	4	4	2	3	4	4	4	4	2	2	3	4	2	2	1	2	2	2	4	2	2
2021/01/18 3:09:13 午後 GMT+9	1157318	62	男性	4	4	4	2	4	3	4	3	4	2	3	4	3	4	4	2	2	3	2	2	2	2	2	2	2	2
2021/01/18 3:09:18 午後 GMT+9	3017657	31	男性	1	3	3	2	3	2	3	4	2	4	2	3	5	3	2	4	5	2	4	1	5	2	3	1	3	2
2021/01/18 3:09:19 午後 GMT+9	2914711	40	女性	4	4	4	3	3	4	4	4	3	3	4	4	4	3	3	4	4	3	2	2	3	3	3	3	2	2
2021/01/18 3:09:28 午後 GMT+9	271767	44	男性	4	3	2	3	1	2	2	2	1	3	2	1	2	3	3	2	3	2	1	2	2	1	2	3	1	2
2021/01/18 3:09:29 午後 GMT+9	1190927	54	男性	3	3	4	3	4	3	3	4	2	4	4	3	2	2	2	3	5	2	2	1	3	3	3	3	2	1
2021/01/18 3:09:31 午後 GMT+9	1887732	51	女性	2	3	2	3	3	3	3	3	2	4	2	3	3	3	3	2	2	3	2	2	3	2	3	3	2	2
2021/01/18 3:09:37 午後 GMT+9	3730348	60	男性	4	3	3	2	3	3	3	2	3	2	4	4	3	4	3	4	2	3	4	3	3	4	4	2	3	4
2021/01/18 3:09:41 午後 GMT+9	1390482	36	女性	2	2	2	4	2	4	4	3	2	2	1	2	3	1	1	1	5	2	1	1	1	1	1	1	1	1
2021/01/18 3:09:52 午後 GMT+9	1239651	34	男性	3	3	4	3	3	3	3	2	2	3	3	3	3	2	2	2	5	2	2	1	3	2	3	3	1	2
2021/01/18 3:10:17 午後 GMT+9	100802	47	女性	3	4	4	3	3	4	3	3	2	4	3	3	3	2	2	3	4	2	3	1	2	3	3	2	2	2
2021/01/18 3:10:23 午後 GMT+9	3915521	32	女性	4	4	1	4	2	1	2	2	1	4	3	2	2	4	4	3	5	2	1	1	1	4	2	1	1	1
2021/01/18 3:10:26 午後 GMT+9	2512963	50	男性	2	3	1	4	3	2	2	3	2	4	4	3	2	3	4	3	3	3	2	4	4	2	4	4	4	3
2021/01/18 3:10:32 午後 GMT+9	148287	42	女性	4	4	4	2	4	4	4	4	3	4	4	4	4	2	2	4	4	3	1	1	2	2	3	1	2	2
2021/01/18 3:10:34 午後 GMT+9	1212902	40	女性	5	4	3	3	5	5	2	3	2	2	2	2	3	3	5	1	4	3	1	1	1	1	1	1	2	2
2021/01/18 3:10:35 午後 GMT+9	2511054	45	男性	4	4	3	1	3	3	4	4	2	3	3	3	4	3	2	2	1	2	2	2	3	2	3	3	2	1
2021/01/18 3:10:39 午後 GMT+9	3224364	44	男性	2	3	2	4	3	4	4	5	2	4	3	3	2	3	3	2	4	3	3	3	4	2	3	3	3	2
2021/01/18 3:10:46 午後 GMT+9	1641297	36	女性	2	2	2	4	2	1	1	3	1	3	4	2	2	4	4	3	3	3	1	1	1	1	1	3	2	1
2021/01/18 3:10:49 午後 GMT+9	569801	49	男性	2	2	1	4	1	1	1	1	1	3	2	2	2	2	2	1	5	2	1	1	1	2	3	2	1	2
2021/01/18 3:10:50 午後 GMT+9	risose99	44	男性	4	4	2	3	3	2	3	3	4	3	4	3	4	2	2	2	5	2	2	2	3	1	2	3	2	2
2021/01/18 3:11:02 午後 GMT+9	745268	45	女性	2	2	3	4	2	3	3	3	2	3	3	3	2	2	3	4	3	3	2	2	3	3	3	3	3	2
2021/01/18 3:11:08 午後 GMT+9	3799202	40	女性	3	4	2	3	3	3	4	4	3	4	4	3	4	2	2	3	4	3	2	2	2	2	3	3	2	2
2021/01/18 3:11:13 午後 GMT+9	tiger100	55	男性	3	3	1	3	3	3	3	3	1	3	3	2	3	3	3	2	4	3	2	2	3	2	3	3	2	2
2021/01/18 3:11:15 午後 GMT+9	3977863	28	女性	4	4	4	2	4	4	4	4	4	3	4	4	4	3	3	4	4	3	2	2	4	4	3	3	3	3
2021/01/18 3:11:19 午後 GMT+9	276409	47	男性	2	3	2	4	2	4	4	5	2	3	2	2	2	2	2	2	4	2	1	2	3	2	2	3	2	3
2021/01/18 3:11:21 午後 GMT+9	https://crowdworks.jp/public/employees/1275641	30	女性	2	1	3	5	4	1	1	2	1	3	3	1	2	1	1	5	5	4	1	1	1	3	1	1	1	1
2021/01/18 3:11:27 午後 GMT+9	1312909	51	女性	5	5	2	3	3	1	1	2	1	1	1	2	1	4	3	1	3	2	1	1	1	1	1	1	1	1
2021/01/18 3:11:29 午後 GMT+9	4102110	24	男性	2	3	2	4	2	1	1	3	2	2	2	2	2	2	2	2	5	1	2	1	2	2	2	2	2	2
2021/01/18 3:11:31 午後 GMT+9	2761388	48	男性	4	4	2	4	3	3	3	4	3	3	3	3	3	3	3	3	4	3	2	2	2	3	3	3	2	2
2021/01/18 3:11:39 午後 GMT+9	2037776	29	男性	2	2	2	4	3	3	2	3	2	2	3	2	2	3	3	2	3	3	2	2	2	4	2	3	3	3
2021/01/18 3:11:39 午後 GMT+9	1176794	55	男性	3	3	2	2	3	2	2	3	2	3	2	3	3	3	3	2	4	2	1	1	2	3	2	2	1	2
2021/01/18 3:11:39 午後 GMT+9	1610899	44	男性	4	4	4	3	3	2	3	2	2	3	3	3	3	4	4	4	4	3	2	2	3	2	2	3	2	3
2021/01/18 3:11:40 午後 GMT+9	932983	45	男性	2	2	1	4	2	3	3	4	3	3	1	2	2	2	2	1	4	2	2	1	1	3	1	3	1	1
2021/01/18 3:11:45 午後 GMT+9	2891372	34	男性	4	3	2	3	3	3	3	3	2	3	3	3	4	3	2	2	4	3	3	3	3	2	3	3	3	2
2021/01/18 3:11:45 午後 GMT+9	2400065	32	男性	4	3	3	5	4	3	3	4	4	3	2	4	4	4	3	3	2	4	3	4	3	2	4	3	3	3
2021/01/18 3:11:47 午後 GMT+9	4073993	40	女性	4	5	3	2	2	3	3	4	2	3	3	3	4	4	3	4	3	4	2	2	1	3	3	3	2	2
2021/01/18 3:11:55 午後 GMT+9	4072665 epideriz	47	女性	4	4	3	4	3	3	4	4	2	4	2	2	2	4	4	3	4	2	4	2	4	2	4	4	3	3
2021/01/18 3:11:56 午後 GMT+9	4069173	31	女性	3	3	1	3	3	1	1	1	1	3	3	2	3	3	3	2	4	3	1	1	1	2	3	3	1	3
2021/01/18 3:11:58 午後 GMT+9	2291385	33	女性	5	5	4	2	4	4	4	5	4	4	5	5	3	5	4	2	3	4	2	3	3	4	3	3	2	4
2021/01/18 3:12:03 午後 GMT+9	327986	31	女性	4	4	4	3	3	2	2	3	4	4	4	3	3	2	2	5	5	2	1	1	3	3	3	3	1	1
2021/01/18 3:12:11 午後 GMT+9	3816528	33	女性	2	2	3	4	3	3	4	3	1	3	3	2	3	2	2	2	5	2	1	1	2	2	3	4	1	1
2021/01/18 3:12:28 午後 GMT+9	48775617	36	女性	4	4	4	1	4	4	3	5	4	4	5	4	4	4	4	4	2	4	2	2	3	3	3	2	3	3
2021/01/18 3:12:29 午後 GMT+9	3799221	59	男性	3	3	2	4	3	2	3	3	2	4	4	3	2	3	3	2	4	3	4	3	4	2	3	4	3	2
2021/01/18 3:12:34 午後 GMT+9	2141268	45	男性	3	3	2	3	3	3	2	2	2	2	2	2	2	3	3	2	3	3	1	2	2	3	2	2	2	2
2021/01/18 3:12:41 午後 GMT+9	945548	33	女性	2	2	2	3	3	2	2	2	2	2	2	2	2	2	2	3	4	2	2	2	2	2	2	2	2	2
2021/01/18 3:12:45 午後 GMT+9	3690743	20	女性	4	4	4	3	2	1	1	3	3	2	4	2	4	2	2	4	4	3	2	2	1	3	2	1	2	4
2021/01/18 3:12:49 午後 GMT+9	2913068	51	女性	4	3	3	2	3	3	3	3	2	3	3	3	3	2	2	1	4	3	2	2	2	2	3	3	2	2
2021/01/18 3:12:58 午後 GMT+9	2329465	57	女性	4	4	4	1	4	4	3	4	3	3	4	4	4	3	3	3	3	3	2	2	3	3	3	3	3	2
2021/01/18 3:13:13 午後 GMT+9	3625342	46	女性	2	3	3	2	3	2	3	2	1	2	4	3	3	2	2	3	5	2	1	2	1	2	2	2	2	2
2021/01/18 3:13:17 午後 GMT+9	1746328	46	男性	4	4	3	2	4	3	3	4	3	3	4	3	4	2	2	1	2	2	1	2	2	1	2	3	2	1
2021/01/18 3:13:22 午後 GMT+9	3313568	40	女性	2	2	1	4	1	2	2	2	2	2	2	2	2	1	1	1	4	1	2	1	3	4	3	1	1	2
2021/01/18 3:13:33 午後 GMT+9	3153377	35	女性	5	5	3	1	4	4	4	5	2	3	4	5	4	3	3	4	2	3	1	1	2	2	3	2	2	2
2021/01/18 3:13:39 午後 GMT+9	2884266	46	女性	4	5	3	2	4	3	5	4	2	5	5	5	4	2	3	1	4	2	2	2	1	3	4	2	2	2
2021/01/18 3:13:54 午後 GMT+9	1821086	31	男性	4	4	3	2	3	4	4	3	3	3	3	4	4	3	3	2	4	3	2	2	2	2	3	3	2	2
2021/01/18 3:14:29 午後 GMT+9	4093087	38	女性	3	2	2	3	4	3	4	4	2	3	3	3	2	3	4	3	3	3	2	2	2	2	3	2	2	3
2021/01/18 3:14:30 午後 GMT+9	2022311	47	女性	2	2	2	4	2	3	3	2	2	3	3	2	2	2	2	3	4	3	1	2	2	2	2	3	2	2
2021/01/18 3:14:31 午後 GMT+9	39405	47	女性	4	3	2	4	3	1	1	1	3	1	1	1	2	3	2	2	4	3	2	2	2	3	2	2	1	2
2021/01/18 3:15:02 午後 GMT+9	3878230	41	女性	3	2	2	3	3	3	3	2	2	3	3	3	3	2	2	2	4	3	2	2	2	2	3	3	2	3
2021/01/18 3:15:22 午後 GMT+9	3225000	41	女性	4	4	3	1	4	3	3	3	3	3	3	3	4	4	4	3	1	3	3	3	3	3	3	3	3	4
2021/01/18 3:15:51 午後 GMT+9	4084283	34	女性	5	5	5	1	4	5	5	5	5	4	5	5	5	3	5	2	1	4	1	1	1	4	3	1	2	2
2021/01/18 3:15:57 午後 GMT+9	1822057	31	女性	3	4	3	2	3	4	4	2	1	3	4	4	3	2	3	2	3	3	1	2	3	2	3	3	2	2
2021/01/18 3:16:04 午後 GMT+9	1721608	55	女性	3	4	4	2	3	4	4	4	3	4	3	4	4	3	3	4	2	3	3	3	3	3	3	3	3	4
2021/01/18 3:16:06 午後 GMT+9	2260490	25	女性	2	3	3	4	4	2	2	4	2	3	4	2	4	4	4	4	3	4	5	3	3	4	3	3	4	4
2021/01/18 3:16:07 午後 GMT+9	1065632	49	女性	2	4	3	4	4	4	4	2	4	4	4	4	4	2	2	2	4	3	2	2	1	4	3	1	1	2
2021/01/18 3:16:21 午後 GMT+9	3876347	23	男性	4	4	4	1	4	4	4	4	3	4	4	4	4	4	4	3	2	3	3	4	4	3	4	4	4	3
2021/01/18 3:16:23 午後 GMT+9	3110123	41	男性	4	4	2	2	3	2	2	2	2	2	4	2	4	4	4	2	1	3	2	2	1	2	1	2	1	3
2021/01/18 3:16:31 午後 GMT+9	3158965	36	女性	4	4	4	3	4	3	4	4	3	4	4	4	3	3	3	4	2	3	2	1	2	3	3	2	2	2
2021/01/18 3:16:52 午後 GMT+9	3810428	39	女性	5	5	4	2	5	5	4	4	3	5	5	4	5	4	3	3	2	4	3	3	3	4	5	3	4	3
2021/01/18 3:16:56 午後 GMT+9	1533590	43	男性	3	3	3	2	3	2	3	3	3	3	3	3	3	3	3	2	3	3	3	3	3	3	3	3	3	3
2021/01/18 3:16:58 午後 GMT+9	1653083	54	男性	2	2	2	2	3	3	3	4	1	4	3	2	2	2	2	4	4	2	2	2	2	1	2	2	2	2
2021/01/18 3:16:59 午後 GMT+9	757184	52	男性	4	2	4	2	3	2	2	2	4	4	3	2	2	3	2	2	4	3	2	2	2	4	3	3	2	2
2021/01/18 3:17:03 午後 GMT+9	4099497	35	男性	1	1	1	5	2	1	1	1	1	3	2	1	1	2	2	1	5	2	1	1	1	1	2	2	1	2
2021/01/18 3:17:08 午後 GMT+9	1046477	26	男性	3	4	3	3	4	3	3	3	3	3	2	3	3	3	4	3	3	4	2	3	3	3	3	2	3	3
2021/01/18 3:17:33 午後 GMT+9	930809	26	男性	2	3	2	4	2	1	2	2	3	2	3	2	2	3	3	2	3	3	2	1	2	3	1	3	2	2
2021/01/18 3:17:47 午後 GMT+9	734579	32	女性	2	4	2	2	3	1	2	2	3	3	3	2	3	4	4	4	3	4	2	3	3	3	3	3	3	4
2021/01/18 3:17:57 午後 GMT+9	3366361	53	男性	4	3	2	3	2	2	3	3	3	4	3	2	2	2	2	4	4	2	1	1	1	3	3	3	2	2
2021/01/18 3:19:06 午後 GMT+9	1524355	33	男性	3	3	2	3	4	2	2	1	2	2	2	2	3	1	2	2	5	1	1	1	2	2	2	2	1	1
2021/01/18 3:19:24 午後 GMT+9	3876500	22	男性	4	4	4	1	4	4	5	5	4	5	5	5	5	4	4	3	2	4	3	4	4	3	4	4	4	3
2021/01/18 3:21:43 午後 GMT+9	2589230	32	女性	3	3	3	2	3	3	3	2	2	3	3	2	3	3	3	4	4	3	2	2	2	2	3	3	2	2
2021/01/18 3:21:58 午後 GMT+9	3714537	29	女性	2	3	3	4	3	2	2	4	2	2	2	2	3	2	3	2	1	3	2	2	2	2	2	2	1	3
2021/01/18 3:22:13 午後 GMT+9	1633704	44	男性	4	4	4	1	4	4	4	4	3	4	3	4	4	4	4	4	2	3	4	3	3	3	3	3	3	3
2021/01/18 3:22:45 午後 GMT+9	4063204	57	男性	4	4	4	1	5	4	5	5	4	5	5	5	5	4	4	3	2	4	3	4	4	3	4	4	4	3
2021/01/18 3:23:17 午後 GMT+9	2530926	45	男性	5	5	3	1	3	3	3	3	3	3	3	3	2	4	4	1	4	3	2	1	3	3	3	3	1	2
2021/01/18 3:24:12 午後 GMT+9	4074220	47	女性	3	3	1	1	3	2	2	3	2	3	3	2	2	2	2	1	4	2	2	2	2	2	3	3	2	2
2021/01/18 3:25:35 午後 GMT+9	1653418	45	女性	4	5	3	1	4	3	5	4	3	4	4	4	4	3	4	5	2	3	4	3	3	3	4	4	3	3
2021/01/18 3:26:45 午後 GMT+9	2173230	35	男性	3	3	3	2	3	2	2	2	2	3	4	2	3	3	3	2	3	3	2	2	2	2	3	3	2	2
2021/01/18 3:26:59 午後 GMT+9	1526455	28	男性	2	2	2	4	3	1	2	1	1	3	3	2	2	2	2	3	5	3	1	1	2	1	2	2	2	1
2021/01/18 3:27:01 午後 GMT+9	2730191	33	男性	4	4	3	2	4	3	3	4	4	2	2	3	4	2	2	3	4	3	2	1	1	2	3	2	2	2
2021/01/18 3:27:32 午後 GMT+9	377924	39	男性	4	4	3	1	4	3	3	3	3	3	4	4	5	3	4	5	2	4	2	3	2	3	3	3	3	4
2021/01/18 3:27:48 午後 GMT+9	3786402	27	男性	4	4	4	1	4	3	3	4	3	4	4	4	4	3	3	2	3	3	2	3	3	2	3	3	3	3
2021/01/18 3:32:40 午後 GMT+9	3124577	38	女性	2	3	1	4	2	2	2	1	3	3	4	1	3	2	2	2	5	1	1	1	2	3	3	3	1	1
2021/01/18 3:33:17 午後 GMT+9	297683	44	男性	4	4	3	2	4	3	3	4	4	3	4	4	4	4	4	5	2	4	3	3	2	4	3	4	3	3
2021/01/18 3:33:20 午後 GMT+9	3164669	30	女性	2	2	3	4	3	3	3	2	2	2	4	2	2	1	2	4	5	3	1	1	2	3	3	3	1	2
2021/01/18 3:34:02 午後 GMT+9	603644	32	男性	4	4	3	4	3	3	3	4	2	3	2	3	3	3	3	2	4	3	1	1	2	3	3	2	2	3
2021/01/18 3:41:07 午後 GMT+9	3184242	40	女性	1	2	1	4	3	1	1	1	1	1	1	1	2	1	1	4	4	2	1	2	2	1	3	2	1	1
2021/01/18 3:49:47 午後 GMT+9	466071	44	男性	4	4	3	1	4	4	4	4	4	4	3	4	4	2	2	3	4	2	2	2	3	3	3	3	2	2
2021/01/18 3:56:38 午後 GMT+9	3554155	37	女性	4	4	4	3	3	3	4	4	2	3	3	4	4	3	3	3	4	3	2	2	2	2	3	3	2	2
2021/01/18 3:58:58 午後 GMT+9	930821	29	男性	4	5	4	3	4	5	4	4	4	5	5	4	5	2	2	2	3	2	2	3	2	2	3	4	3	2
2021/01/18 4:01:22 午後 GMT+9	2933739	53	女性	5	4	5	2	3	3	3	4	3	3	4	3	4	2	2	5	4	2	3	3	2	3	3	3	3	3
2021/01/18 4:05:00 午後 GMT+9	2349425	37	男性	3	4	4	3	3	2	2	2	2	2	4	2	2	2	2	4	4	3	4	3	4	2	4	2	2	3
2021/01/18 4:06:03 午後 GMT+9	3312891	29	男性	4	4	2	2	4	3	3	4	2	5	4	4	4	4	4	4	1	4	3	3	3	2	3	4	3	4
2021/01/18 4:06:13 午後 GMT+9	1229329	41	男性	2	2	2	2	2	3	3	3	2	3	3	2	2	1	1	2	1	1	1	1	1	1	1	1	1	1
2021/01/18 4:06:25 午後 GMT+9	3114141	56	女性	5	5	3	1	3	4	3	3	4	3	3	3	4	5	5	3	1	3	3	3	2	4	3	3	3	4
2021/01/18 4:07:33 午後 GMT+9	2472020	41	男性	1	1	1	5	1	1	1	1	1	1	1	1	1	2	2	2	4	1	1	1	1	1	1	1	1	2
2021/01/18 4:08:02 午後 GMT+9	3675780	38	男性	3	4	3	4	3	2	2	3	4	3	3	3	3	2	3	3	4	2	2	2	2	3	2	2	2	2
2021/01/18 4:10:18 午後 GMT+9	1339624	32	男性	3	4	3	2	3	3	2	3	3	3	2	2	3	3	4	3	2	3	3	4	3	2	3	3	4	3
2021/01/18 4:12:11 午後 GMT+9	1086548	36	女性	4	4	1	5	4	3	4	4	3	3	4	3	3	4	4	2	4	4	4	4	4	2	4	4	4	3
2021/01/18 4:22:27 午後 GMT+9	3856462	45	男性	1	1	1	5	3	1	1	1	1	3	3	1	1	2	2	1	4	3	1	1	1	2	3	3	1	1
2021/01/18 4:24:29 午後 GMT+9	1687203	42	女性	3	4	2	4	3	2	2	2	1	2	3	2	3	2	2	1	4	2	1	1	1	1	1	1	1	1
